# Supplementary material for: Metagenome-Assembled Viral Genomes Analysis Reveals Diversity and Infectivity of the RNA Virome of Gerbillinae Species
Source: Viruses. 2022 Feb 9;14(2):356. doi: 10.3390/v14020356 (PMC8874536; doi:10.3390/v14020356)
Supplement: Supplementary file 1 [file viruses-14-00356-s001.zip]

Archive with 2 entries (2 files):
- Figures S1-S3.pdf
- Tables S1-S7.xlsx
