# Supplementary material for: Metagenome-Assembled Viral Genomes Analysis Reveals Diversity and Infectivity of the RNA Virome of Gerbillinae Species
Source: Viruses. 2022 Feb 9;14(2):356. doi: 10.3390/v14020356 (PMC8874536; doi:10.3390/v14020356)
Supplement: Supplementary file 1 [file viruses-14-00356-s001.zip › Tables S1-S7.xlsx]

## Sheet: Table S1
Table S1 (family.count)
Taxonomy					Samples
Kingdom	Phylum	Class	Order	Family	WTG.X	WTG.G	WTG.F	WTG.P	WTG.N	WTG.SP	WTG.C
Viruses	Negarnaviricota	Ellioviricetes	Bunyavirales	Arenaviridae	33	25	66	5	407	285	149
Viruses	Negarnaviricota	Ellioviricetes	Bunyavirales	Nairoviridae	439	2664	156	1939	811	307	635
Viruses	Negarnaviricota	Ellioviricetes	Bunyavirales	Tospoviridae	0	0	0	6	0	0	0
Viruses	Negarnaviricota	Monjiviricetes	Mononegavirales	Pneumoviridae	0	0	6	0	0	0	0
Viruses	Negarnaviricota	Monjiviricetes	Mononegavirales	Rhabdoviridae	6	6	29	78	0	0	0
Viruses	unclassified	unclassified	Caudovirales	Ackermannviridae	21	13	130	0	0	52	243
Viruses	unclassified	unclassified	Caudovirales	Myoviridae	301	50	6359	10	0	64	10
Viruses	unclassified	unclassified	Caudovirales	Podoviridae	34	0	88	0	0	0	0
Viruses	unclassified	unclassified	Caudovirales	Siphoviridae	525	375	2080	119	84	398	548
Viruses	unclassified	unclassified	Herpesvirales	Alloherpesviridae	24	9	12	26	30	21	8
Viruses	unclassified	unclassified	Herpesvirales	Herpesviridae	1175	263	4109	59	25	56	705
Viruses	unclassified	unclassified	Nidovirales	Arteriviridae	0	0	0	0	11	11	8
Viruses	unclassified	unclassified	Nidovirales	Tobaniviridae	0	0	0	8	0	0	0
Viruses	unclassified	unclassified	Ortervirales	Retroviridae	6572	7305	7097	18434	4222	4930	1889
Viruses	unclassified	unclassified	Picornavirales	Iflaviridae	37	7	111	0	0	12	0
Viruses	unclassified	unclassified	Picornavirales	Picornaviridae	0	0	0	0	6	5	0
Viruses	unclassified	unclassified	Tymovirales	Alphaflexiviridae	0	0	0	48	0	0	0
Viruses	unclassified	unclassified	unclassified	Adomaviridae	0	0	0	0	7	0	0
Viruses	unclassified	unclassified	unclassified	Baculoviridae	28	0	139	0	0	0	0
Viruses	unclassified	unclassified	unclassified	Caliciviridae	0	0	0	19	15	21	0
Viruses	unclassified	unclassified	unclassified	Flaviviridae	11087	14474	15488	4707	2045	2407	648
Viruses	unclassified	unclassified	unclassified	Genomoviridae	0	0	0	0	0	0	1055
Viruses	unclassified	unclassified	unclassified	Hepeviridae	66	6	0	359	0	424	0
Viruses	unclassified	unclassified	unclassified	Inoviridae	16	0	27	0	0	0	0
Viruses	unclassified	unclassified	unclassified	Iridoviridae	54	33	96	77	113	98	12
Viruses	unclassified	unclassified	unclassified	Microviridae	116	6	68	12	0	9	0
Viruses	unclassified	unclassified	unclassified	Mimiviridae	7	0	0	9	29	22	0
Viruses	unclassified	unclassified	unclassified	Nimaviridae	0	0	0	0	56	51	56
Viruses	unclassified	unclassified	unclassified	Papillomaviridae	15	15	0	150	33	1058	76
Viruses	unclassified	unclassified	unclassified	Partitiviridae	0	0	0	5	0	6	0
Viruses	unclassified	unclassified	unclassified	Phycodnaviridae	0	0	0	0	0	0	27
Viruses	unclassified	unclassified	unclassified	Picobirnaviridae	0	8	191	0	0	0	58
Viruses	unclassified	unclassified	unclassified	Pithoviridae	0	0	5	15	0	5	0
Viruses	unclassified	unclassified	unclassified	Polydnaviridae	99	27	114	69	56	67	12
Viruses	unclassified	unclassified	unclassified	Polyomaviridae	35	42	60	26	29	21	6
Viruses	unclassified	unclassified	unclassified	Poxviridae	60	19	66	39	21	0	32
Viruses	unclassified	unclassified	unclassified	Reoviridae	620	364	342	600	45	404	59
Viruses	unclassified	unclassified	unclassified	Togaviridae	123	5	88	64	66	132	27
Viruses	unclassified	unclassified	unclassified	unclassified	31	20	164	61	41	79	11

## Sheet: Table S2
Table S2 (virus.confirmed.blast.tax)
#Query_id	Subject_id	identity(%)	alignment_length	mismatches	gap_openings	q_start	q_end	s_start	s_end	e-value	bit_score	Phages_or_not	DNA_or_RNA	Kingdon	Phylum	Class	Order	Family	Genus	Species
WTG.F|contig_243821	LR597639.1	100	585	0	0	1	585	35303	34719	0	1056	Phages	DNA	Viruses	unclassified	unclassified	Caudovirales	Siphoviridae	Lambdavirus	Escherichia virus Lambda
WTG.X|contig_22842	HQ540595.1	82.765	586	101	0	289	874	7868	8453	2.98e-169	602	Other_virus	RNA	Viruses	unclassified	unclassified	Ortervirales	Retroviridae	Gammaretrovirus	Porcine type-C oncovirus
WTG.X|contig_63540	M87581.1	99.592	1226	5	0	1	1226	2661	3886	0	2189	Other_virus	RNA	Viruses	unclassified	unclassified	Ortervirales	Retroviridae	Lentivirus	Equine infectious anemia virus
WTG.C|contig_132444	MK032740.1	83.309	2037	321	9	26	2055	2359	335	0	2118	Other_virus	DNA	Viruses	unclassified	unclassified	unclassified	Genomoviridae	unclassified	Genomoviridae sp.
WTG.C|contig_85266	KY214431.1	82.672	1639	261	15	35	1660	1737	109	0	1629	Other_virus	RNA	Viruses	unclassified	unclassified	unclassified	Picobirnaviridae	Picobirnavirus	Porcine picobirnavirus
WTG.G|contig_109493	KY214431.1	85.562	658	89	3	43	697	1746	1092	0	751	Other_virus	RNA	Viruses	unclassified	unclassified	unclassified	Picobirnaviridae	Picobirnavirus	Porcine picobirnavirus
WTG.C|contig_323805	MH412924.1	84.261	521	78	4	524	1041	2	521	1.33e-155	556	Other_virus	RNA	Viruses	unclassified	unclassified	unclassified	Picobirnaviridae	Picobirnavirus	Rat picobirnavirus

## Sheet: Table S3
Table S3 (virus.suspected.blast.tax)
#Query_id	Subject_id	identity(%)	alignment_length	mismatches	gap_openings	q_start	q_end	s_start	s_end	e-value	bit_score	Phages_or_not	DNA_or_RNA	Kingdom	Phylum	Class	Order	Family	Genus	Species
WTG.X;contig_650	MH590409.1	68.75	256	76	4	18	271	156844	156591	1.06e-14	88.7	Other_virus	DNA	Viruses	unclassified	unclassified	Herpesvirales	Herpesviridae	Lymphocryptovirus	Human gammaherpesvirus 4
WTG.X;contig_449	MH590409.1	71.25	160	42	4	147	304	158366	158209	9.51e-09	68	Other_virus	DNA	Viruses	unclassified	unclassified	Herpesvirales	Herpesviridae	Lymphocryptovirus	Human gammaherpesvirus 4
WTG.X;contig_848	MH319742.1	65.928	361	97	7	39	392	4407	4066	1.9e-15	89.7	Phages	DNA	Viruses	unclassified	unclassified	Caudovirales	Myoviridae	unclassified	Marine virus AG-345-E15
WTG.X;contig_407	MH590571.1	73.551	276	73	0	170	445	36127	36402	3.46e-39	169	Other_virus	DNA	Viruses	unclassified	unclassified	Herpesvirales	Herpesviridae	Lymphocryptovirus	Human gammaherpesvirus 4
WTG.X;contig_665	MH590409.1	80.769	104	18	1	25	126	156318	156421	1.48e-17	96.9	Other_virus	DNA	Viruses	unclassified	unclassified	Herpesvirales	Herpesviridae	Lymphocryptovirus	Human gammaherpesvirus 4
WTG.X;contig_339	KM209277.1	72.449	196	45	3	301	491	1153	1344	3.21e-20	105	Phages	DNA	Viruses	unclassified	unclassified	Caudovirales	Ackermannviridae	Limestonevirus	Dickeya phage phiDP23.1
WTG.X;contig_233	LT906555.1	73.653	167	24	12	35	188	1248712	1248871	6.77e-09	68	Other_virus	DNA	Viruses	unclassified	unclassified	unclassified	Phycodnaviridae	unclassified	Orpheovirus IHUMI-LCC2
WTG.X;contig_326	AF065699.1	73.786	103	20	2	632	727	446	548	5.87e-07	62.6	Other_virus	DNA	Viruses	unclassified	unclassified	Herpesvirales	Herpesviridae	Cytomegalovirus	Cercopithecine betaherpesvirus 5
WTG.X;contig_1138	MH590409.1	76.692	133	28	1	148	277	156763	156631	8.06e-19	100	Other_virus	DNA	Viruses	unclassified	unclassified	Herpesvirales	Herpesviridae	Lymphocryptovirus	Human gammaherpesvirus 4
WTG.X;contig_1083	MH590571.1	75.403	248	61	0	403	650	36143	36390	3.49e-40	173	Other_virus	DNA	Viruses	unclassified	unclassified	Herpesvirales	Herpesviridae	Lymphocryptovirus	Human gammaherpesvirus 4
WTG.X;contig_461	EU410304.1	78.193	321	53	1	1	321	84034	84337	2.67e-71	275	Other_virus	DNA	Viruses	unclassified	unclassified	unclassified	Poxviridae	Orthopoxvirus	Vaccinia virus
WTG.X;contig_1264	MH590409.1	69.845	388	112	3	26	409	157980	158366	5.34e-38	165	Other_virus	DNA	Viruses	unclassified	unclassified	Herpesvirales	Herpesviridae	Lymphocryptovirus	Human gammaherpesvirus 4
WTG.X;contig_895	K02606.1	83.654	104	13	3	167	267	662	764	6.31e-19	102	Other_virus	DNA	Viruses	unclassified	unclassified	unclassified	Polyomaviridae	Betapolyomavirus	Macaca mulatta polyomavirus 1
WTG.X;contig_1384	K02606.1	77.119	118	22	2	184	296	662	779	1.21e-14	87.8	Other_virus	DNA	Viruses	unclassified	unclassified	unclassified	Polyomaviridae	Betapolyomavirus	Macaca mulatta polyomavirus 1
WTG.X;contig_929	MK422448.1	69.112	259	66	5	308	556	15904	16158	1.87e-17	97.8	Phages	DNA	Viruses	unclassified	unclassified	Caudovirales	Podoviridae	unclassified	Klebsiella phage ST512-KPC3phi13.3
WTG.X;contig_1443	KY094066.1	79	100	14	2	429	521	8518	8617	1.39e-13	84.2	Other_virus	DNA	Viruses	unclassified	unclassified	unclassified	Poxviridae	unclassified	BeAn 58058 virus
WTG.X;contig_1216	KY094066.1	71.429	126	23	3	3	116	8484	8608	1.74e-07	64.4	Other_virus	DNA	Viruses	unclassified	unclassified	unclassified	Poxviridae	unclassified	BeAn 58058 virus
WTG.X;contig_1425	MK336431.1	79.926	269	54	0	243	511	160576	160308	1.82e-61	242	Other_virus	DNA	Viruses	unclassified	unclassified	unclassified	Poxviridae	Orthopoxvirus	Vaccinia virus
WTG.X;contig_1760	KY094066.1	75.472	106	17	4	62	159	8511	8615	1.16e-07	65.3	Other_virus	DNA	Viruses	unclassified	unclassified	unclassified	Poxviridae	unclassified	BeAn 58058 virus
WTG.X;contig_1752	KY094066.1	75	104	17	3	225	320	8613	8511	2.11e-08	66.2	Other_virus	DNA	Viruses	unclassified	unclassified	unclassified	Poxviridae	unclassified	BeAn 58058 virus
WTG.X;contig_1503	AF065688.1	73.585	106	16	4	427	521	501	605	5.72e-06	59	Other_virus	DNA	Viruses	unclassified	unclassified	Herpesvirales	Herpesviridae	Cytomegalovirus	Cercopithecine betaherpesvirus 5
WTG.X;contig_1773	KY094066.1	75.472	106	16	4	189	285	8615	8511	1.9e-08	66.2	Other_virus	DNA	Viruses	unclassified	unclassified	unclassified	Poxviridae	unclassified	BeAn 58058 virus
WTG.X;contig_1829	K02606.1	76.216	185	24	4	403	581	751	581	2.25e-29	136	Other_virus	DNA	Viruses	unclassified	unclassified	unclassified	Polyomaviridae	Betapolyomavirus	Macaca mulatta polyomavirus 1
WTG.X;contig_1813	MH590409.1	73.759	141	34	3	323	462	158208	158346	1.94e-11	77.9	Other_virus	DNA	Viruses	unclassified	unclassified	Herpesvirales	Herpesviridae	Lymphocryptovirus	Human gammaherpesvirus 4
WTG.X;contig_1859	AF065689.1	79.208	101	12	5	85	183	394	487	1.69e-10	74.3	Other_virus	DNA	Viruses	unclassified	unclassified	Herpesvirales	Herpesviridae	Cytomegalovirus	Cercopithecine betaherpesvirus 5
WTG.X;contig_1827	KM209318.1	73.282	262	55	10	167	422	231	483	4.18e-26	126	Phages	DNA	Viruses	unclassified	unclassified	Caudovirales	Ackermannviridae	Limestonevirus	Dickeya phage phiDP23.1
WTG.X;contig_1927	KY370092.1	73.538	359	90	3	176	531	285	641	1.12e-51	211	Other_virus	RNA	Viruses	unclassified	unclassified	unclassified	Flaviviridae	Hepacivirus	Rodent hepacvirus
WTG.X;contig_1772	D00735.1	76.19	105	16	3	63	159	951	1054	4.86e-10	72.5	Other_virus	DNA	Viruses	unclassified	unclassified	unclassified	Papillomaviridae	Alphapapillomavirus	Alphapapillomavirus 9
WTG.X;contig_1457	D00735.1	73.016	126	25	3	460	576	922	1047	3.97e-09	69.8	Other_virus	DNA	Viruses	unclassified	unclassified	unclassified	Papillomaviridae	Alphapapillomavirus	Alphapapillomavirus 9
WTG.X;contig_1739	D00735.1	72.277	101	21	1	553	646	950	1050	7.74e-06	59	Other_virus	DNA	Viruses	unclassified	unclassified	unclassified	Papillomaviridae	Alphapapillomavirus	Alphapapillomavirus 9
WTG.X;contig_1778	M16266.1	81.897	116	21	0	1	116	247	362	4.87e-23	115	Other_virus	RNA	Viruses	unclassified	unclassified	Ortervirales	Retroviridae	Alpharetrovirus	Avian sarcoma virus
WTG.X;contig_2049	D55717.1	87.363	182	23	0	145	326	1110	1291	3.02e-56	225	Other_virus	RNA	Viruses	unclassified	unclassified	unclassified	Reoviridae	Rotavirus	Rotavirus C
WTG.X;contig_2153	MH590571.1	68.165	267	80	3	158	422	36400	36137	3.78e-15	90.6	Other_virus	DNA	Viruses	unclassified	unclassified	Herpesvirales	Herpesviridae	Lymphocryptovirus	Human gammaherpesvirus 4
WTG.X;contig_2035	HE984515.1	72.222	108	26	1	482	585	194	87	5.25e-06	59.9	Other_virus	DNA	Viruses	unclassified	unclassified	unclassified	Papillomaviridae	Alphapapillomavirus	Alphapapillomavirus 9
WTG.X;contig_2221	HE984542.1	73.786	103	20	2	333	429	97	198	8.54e-07	62.6	Other_virus	DNA	Viruses	unclassified	unclassified	unclassified	Papillomaviridae	Alphapapillomavirus	Alphapapillomavirus 9
WTG.X;contig_2216	MK458169.1	72.034	118	25	3	63	173	8821	8705	3.9e-06	59	Other_virus	RNA	Viruses	unclassified	unclassified	Ortervirales	Retroviridae	Lentivirus	Human immunodeficiency virus 1
WTG.X;contig_2175	X94741.1	75	108	20	3	354	455	1136	1030	2.91e-08	67.1	Other_virus	DNA	Viruses	unclassified	unclassified	unclassified	Papillomaviridae	Alphapapillomavirus	Alphapapillomavirus 9
WTG.X;contig_2242	MK384293.1	70.053	187	45	4	242	420	4847	4664	1.48e-11	77.9	Other_virus	RNA	Viruses	unclassified	unclassified	Ortervirales	Retroviridae	Lentivirus	Human immunodeficiency virus 1
WTG.X;contig_2430	KY684108.1	73.684	114	28	2	319	431	326199	326087	1.18e-07	64.4	Other_virus	DNA	Viruses	unclassified	unclassified	unclassified	Mimiviridae	Klosneuvirus	Klosneuvirus KNV1
WTG.X;contig_2571	D00735.1	75.49	102	18	3	467	561	1056	955	1.25e-07	65.3	Other_virus	DNA	Viruses	unclassified	unclassified	unclassified	Papillomaviridae	Alphapapillomavirus	Alphapapillomavirus 9
WTG.X;contig_2519	AF191073.1	76.923	104	24	0	307	410	514	617	1.08e-12	80.6	Other_virus	DNA	Viruses	unclassified	unclassified	Herpesvirales	Herpesviridae	Cytomegalovirus	Cercopithecine betaherpesvirus 5
WTG.X;contig_2269	X94741.1	71.545	123	25	3	178	294	1153	1035	9.82e-07	60.8	Other_virus	DNA	Viruses	unclassified	unclassified	unclassified	Papillomaviridae	Alphapapillomavirus	Alphapapillomavirus 9
WTG.X;contig_2782	AF191073.1	84.713	157	23	1	63	218	2906	3062	2.5e-40	172	Other_virus	DNA	Viruses	unclassified	unclassified	Herpesvirales	Herpesviridae	Cytomegalovirus	Cercopithecine betaherpesvirus 5
WTG.X;contig_2630	MH590571.1	73.529	102	25	1	241	340	34517	34618	1.08e-06	60.8	Other_virus	DNA	Viruses	unclassified	unclassified	Herpesvirales	Herpesviridae	Lymphocryptovirus	Human gammaherpesvirus 4
WTG.X;contig_2752	K02606.1	74.138	116	25	3	417	527	630	745	5.84e-08	66.2	Other_virus	DNA	Viruses	unclassified	unclassified	unclassified	Polyomaviridae	Betapolyomavirus	Macaca mulatta polyomavirus 1
WTG.X;contig_2654	MH590571.1	71.584	461	130	1	90	549	34686	34226	3.18e-60	240	Other_virus	DNA	Viruses	unclassified	unclassified	Herpesvirales	Herpesviridae	Lymphocryptovirus	Human gammaherpesvirus 4
WTG.X;contig_2751	AF191073.1	83.422	187	31	0	63	249	2906	3092	7.99e-48	198	Other_virus	DNA	Viruses	unclassified	unclassified	Herpesvirales	Herpesviridae	Cytomegalovirus	Cercopithecine betaherpesvirus 5
WTG.X;contig_2766	KM209255.1	77.391	115	23	3	438	551	3875	3987	1.56e-12	80.6	Phages	DNA	Viruses	unclassified	unclassified	Caudovirales	Ackermannviridae	Limestonevirus	Dickeya phage phiDP10.3
WTG.X;contig_2629	AF065689.1	76.636	107	20	4	513	615	467	362	1.02e-08	68	Other_virus	DNA	Viruses	unclassified	unclassified	Herpesvirales	Herpesviridae	Cytomegalovirus	Cercopithecine betaherpesvirus 5
WTG.X;contig_2884	KM209288.1	84.653	202	31	0	402	603	321	120	8.74e-56	225	Phages	DNA	Viruses	unclassified	unclassified	Caudovirales	Ackermannviridae	Limestonevirus	Dickeya phage phiDP23.1
WTG.X;contig_2876	S66888.1	74	100	20	2	123	218	100	197	2.84e-06	61.7	Other_virus	RNA	Viruses	unclassified	unclassified	Ortervirales	Retroviridae	unclassified	Retroviral provirus
WTG.X;contig_2661	KY701527.1	75.275	182	44	1	191	372	449	629	1e-24	123	Other_virus	RNA	Viruses	unclassified	unclassified	Ortervirales	Retroviridae	unclassified	Akodon sp. endogenous virus mysTR
WTG.X;contig_2974	MK383886.1	75.676	111	17	5	281	383	4712	4604	2.47e-08	66.2	Other_virus	RNA	Viruses	unclassified	unclassified	Ortervirales	Retroviridae	Lentivirus	Human immunodeficiency virus 1
WTG.X;contig_2970	D00735.1	70.29	138	27	3	250	378	1054	922	9.77e-08	64.4	Other_virus	DNA	Viruses	unclassified	unclassified	unclassified	Papillomaviridae	Alphapapillomavirus	Alphapapillomavirus 9
WTG.X;contig_2943	D00735.1	73.786	103	18	3	118	213	1050	950	4.77e-06	59.9	Other_virus	DNA	Viruses	unclassified	unclassified	unclassified	Papillomaviridae	Alphapapillomavirus	Alphapapillomavirus 9
WTG.X;contig_3318	KY094066.1	72.549	102	19	1	48	140	8613	8512	4.74e-07	62.6	Other_virus	DNA	Viruses	unclassified	unclassified	unclassified	Poxviridae	unclassified	BeAn 58058 virus
WTG.X;contig_3112	M77193.1	81.905	105	17	2	445	548	1515	1412	2.65e-17	97.8	Other_virus	RNA	Viruses	unclassified	unclassified	Ortervirales	Retroviridae	Gammaretrovirus	Rat sarcoma virus
WTG.X;contig_3420	LC426347.1	74.803	127	25	3	258	383	5024	4904	1.75e-11	78.8	Other_virus	RNA	Viruses	unclassified	unclassified	Ortervirales	Retroviridae	unclassified	Simian retrovirus 5
WTG.X;contig_3535	MH590571.1	67.509	277	83	4	246	519	34368	34096	1.1e-13	85.1	Other_virus	DNA	Viruses	unclassified	unclassified	Herpesvirales	Herpesviridae	Lymphocryptovirus	Human gammaherpesvirus 4
WTG.X;contig_3513	MK458169.1	72.581	124	32	2	155	277	8706	8828	1.65e-07	64.4	Other_virus	RNA	Viruses	unclassified	unclassified	Ortervirales	Retroviridae	Lentivirus	Human immunodeficiency virus 1
WTG.X;contig_3616	MH590409.1	65.246	305	88	3	1	287	158073	158377	1.07e-11	77	Other_virus	DNA	Viruses	unclassified	unclassified	Herpesvirales	Herpesviridae	Lymphocryptovirus	Human gammaherpesvirus 4
WTG.X;contig_3626	MH590409.1	73.684	114	28	2	211	323	158265	158377	6.18e-08	64.4	Other_virus	DNA	Viruses	unclassified	unclassified	Herpesvirales	Herpesviridae	Lymphocryptovirus	Human gammaherpesvirus 4
WTG.X;contig_3640	KM209255.1	68.598	328	87	7	65	384	204	523	5.72e-22	111	Phages	DNA	Viruses	unclassified	unclassified	Caudovirales	Ackermannviridae	Limestonevirus	Dickeya phage phiDP10.3
WTG.X;contig_3692	KM209288.1	89.32	103	11	0	62	164	264	162	1.63e-29	137	Phages	DNA	Viruses	unclassified	unclassified	Caudovirales	Ackermannviridae	Limestonevirus	Dickeya phage phiDP23.1
WTG.X;contig_3885	MH590571.1	72	150	42	0	272	421	34244	34393	3.05e-13	82.4	Other_virus	DNA	Viruses	unclassified	unclassified	Herpesvirales	Herpesviridae	Lymphocryptovirus	Human gammaherpesvirus 4
WTG.X;contig_3686	KM209318.1	70.833	288	73	8	211	489	1556	1271	6.44e-23	115	Phages	DNA	Viruses	unclassified	unclassified	Caudovirales	Ackermannviridae	Limestonevirus	Dickeya phage phiDP23.1
WTG.X;contig_3642	MH648003.1	75.962	104	24	1	51	154	5278	5380	4e-10	72.5	Other_virus	RNA	Viruses	unclassified	unclassified	Ortervirales	Retroviridae	Betaretrovirus	Desmodus rotundus endogenous retrovirus
WTG.X;contig_3336	KM209255.1	75.482	363	70	8	261	608	4197	4555	5.7e-59	235	Phages	DNA	Viruses	unclassified	unclassified	Caudovirales	Ackermannviridae	Limestonevirus	Dickeya phage phiDP10.3
WTG.X;contig_3328	MH590409.1	68.635	271	78	3	113	378	158422	158154	9.77e-19	103	Other_virus	DNA	Viruses	unclassified	unclassified	Herpesvirales	Herpesviridae	Lymphocryptovirus	Human gammaherpesvirus 4
WTG.X;contig_3648	V01541.1	75.676	111	27	0	276	386	2559	2669	4.94e-12	79.7	Other_virus	RNA	Viruses	unclassified	unclassified	Ortervirales	Retroviridae	Gammaretrovirus	Abelson murine leukemia virus
WTG.X;contig_3902	MH590409.1	66.977	215	71	0	493	707	156841	156627	3.43e-09	69.8	Other_virus	DNA	Viruses	unclassified	unclassified	Herpesvirales	Herpesviridae	Lymphocryptovirus	Human gammaherpesvirus 4
WTG.X;contig_3728	MK561030.1	71.429	217	46	5	6	214	5580	5788	1.2e-19	104	Other_virus	RNA	Viruses	unclassified	unclassified	Ortervirales	Retroviridae	Betaretrovirus	Squirrel monkey retrovirus
WTG.X;contig_3777	K02606.1	73.05	141	20	6	371	499	662	796	3.59e-10	73.4	Other_virus	DNA	Viruses	unclassified	unclassified	unclassified	Polyomaviridae	Betapolyomavirus	Macaca mulatta polyomavirus 1
WTG.X;contig_3966	AF191073.1	77.876	113	24	1	168	279	1133	1021	2.73e-15	89.7	Other_virus	DNA	Viruses	unclassified	unclassified	Herpesvirales	Herpesviridae	Cytomegalovirus	Cercopithecine betaherpesvirus 5
WTG.X;contig_3940	K01100.1	72.358	123	28	3	90	206	86	208	1.45e-06	61.7	Other_virus	DNA	Viruses	unclassified	unclassified	unclassified	Polyomaviridae	Betapolyomavirus	Macaca mulatta polyomavirus 1
WTG.X;contig_3995	K02606.1	75.263	190	27	5	113	300	751	580	9.36e-27	127	Other_virus	DNA	Viruses	unclassified	unclassified	unclassified	Polyomaviridae	Betapolyomavirus	Macaca mulatta polyomavirus 1
WTG.X;contig_3971	K02606.1	81.905	105	18	1	312	416	662	765	1.63e-18	101	Other_virus	DNA	Viruses	unclassified	unclassified	unclassified	Polyomaviridae	Betapolyomavirus	Macaca mulatta polyomavirus 1
WTG.X;contig_3938	MN905546.1	82.727	110	19	0	163	272	189263	189372	1.65e-22	113	Phages	DNA	Viruses	unclassified	unclassified	Caudovirales	Myoviridae	unclassified	Pseudomonas phage PN05
WTG.X;contig_4220	K02606.1	69.799	149	21	5	374	518	583	711	2.93e-08	66.2	Other_virus	DNA	Viruses	unclassified	unclassified	unclassified	Polyomaviridae	Betapolyomavirus	Macaca mulatta polyomavirus 1
WTG.X;contig_4240	MH590571.1	78.571	224	48	0	163	386	36350	36127	3.1e-45	188	Other_virus	DNA	Viruses	unclassified	unclassified	Herpesvirales	Herpesviridae	Lymphocryptovirus	Human gammaherpesvirus 4
WTG.X;contig_4340	MH590409.1	67.347	343	87	11	656	987	157123	156795	2.07e-14	88.7	Other_virus	DNA	Viruses	unclassified	unclassified	Herpesvirales	Herpesviridae	Lymphocryptovirus	Human gammaherpesvirus 4
WTG.X;contig_4433	KY094066.1	75.833	120	21	3	54	166	8512	8630	1.53e-12	80.6	Other_virus	DNA	Viruses	unclassified	unclassified	unclassified	Poxviridae	unclassified	BeAn 58058 virus
WTG.X;contig_4149	KM209318.1	80.124	161	30	2	85	244	1192	1351	1.28e-30	140	Phages	DNA	Viruses	unclassified	unclassified	Caudovirales	Ackermannviridae	Limestonevirus	Dickeya phage phiDP23.1
WTG.X;contig_4400	MH590409.1	66.917	266	88	0	159	424	157302	157567	2.85e-14	86	Other_virus	DNA	Viruses	unclassified	unclassified	Herpesvirales	Herpesviridae	Lymphocryptovirus	Human gammaherpesvirus 4
WTG.X;contig_4034	MH590571.1	68.437	659	172	16	167	801	34331	34977	1.75e-52	214	Other_virus	DNA	Viruses	unclassified	unclassified	Herpesvirales	Herpesviridae	Lymphocryptovirus	Human gammaherpesvirus 4
WTG.X;contig_4402	K02606.1	84.685	111	16	1	255	364	766	656	1.64e-24	121	Other_virus	DNA	Viruses	unclassified	unclassified	unclassified	Polyomaviridae	Betapolyomavirus	Macaca mulatta polyomavirus 1
WTG.X;contig_4284	EF710626.1	73.684	133	35	0	480	612	84556	84688	1.32e-12	83.3	Other_virus	DNA	Viruses	unclassified	unclassified	unclassified	Polydnaviridae	Bracovirus	Cotesia sesamiae bracovirus
WTG.X;contig_4456	K02606.1	74.4	125	28	2	342	463	662	785	2e-11	77	Other_virus	DNA	Viruses	unclassified	unclassified	unclassified	Polyomaviridae	Betapolyomavirus	Macaca mulatta polyomavirus 1
WTG.X;contig_4598	KM209318.1	68.326	221	66	4	48	265	1520	1301	1.67e-09	69.8	Phages	DNA	Viruses	unclassified	unclassified	Caudovirales	Ackermannviridae	Limestonevirus	Dickeya phage phiDP23.1
WTG.X;contig_4593	MH590571.1	69.672	244	59	8	4	234	34718	34477	5.83e-14	86.9	Other_virus	DNA	Viruses	unclassified	unclassified	Herpesvirales	Herpesviridae	Lymphocryptovirus	Human gammaherpesvirus 4
WTG.X;contig_4540	AF191073.1	86.842	152	19	1	111	262	3026	2876	5.5e-43	181	Other_virus	DNA	Viruses	unclassified	unclassified	Herpesvirales	Herpesviridae	Cytomegalovirus	Cercopithecine betaherpesvirus 5
WTG.X;contig_4625	MH590409.1	71.56	109	23	1	12	112	158245	158353	1.02e-06	60.8	Other_virus	DNA	Viruses	unclassified	unclassified	Herpesvirales	Herpesviridae	Lymphocryptovirus	Human gammaherpesvirus 4
WTG.X;contig_4554	MN033519.1	72.174	230	64	0	232	461	2196	1967	1.3e-26	127	Other_virus	RNA	Viruses	unclassified	unclassified	unclassified	Narnaviridae	Mitovirus	Mitovirus sp.
WTG.X;contig_4656	KM209255.1	85.294	102	15	0	161	262	3818	3919	1.17e-23	117	Phages	DNA	Viruses	unclassified	unclassified	Caudovirales	Ackermannviridae	Limestonevirus	Dickeya phage phiDP10.3
WTG.X;contig_4719	AF191073.1	90.351	114	10	1	324	437	2908	3020	2.14e-34	153	Other_virus	DNA	Viruses	unclassified	unclassified	Herpesvirales	Herpesviridae	Cytomegalovirus	Cercopithecine betaherpesvirus 5
WTG.X;contig_4627	K02606.1	84.906	106	15	1	702	807	751	647	3.66e-23	116	Other_virus	DNA	Viruses	unclassified	unclassified	unclassified	Polyomaviridae	Betapolyomavirus	Macaca mulatta polyomavirus 1
WTG.X;contig_4776	MH590409.1	70.536	336	91	3	65	393	158032	158366	7.07e-35	155	Other_virus	DNA	Viruses	unclassified	unclassified	Herpesvirales	Herpesviridae	Lymphocryptovirus	Human gammaherpesvirus 4
WTG.X;contig_4782	MH590409.1	67.49	243	76	1	106	345	158073	158315	2.68e-13	82.4	Other_virus	DNA	Viruses	unclassified	unclassified	Herpesvirales	Herpesviridae	Lymphocryptovirus	Human gammaherpesvirus 4
WTG.X;contig_4443	KY766069.1	74	100	19	2	193	285	10874	10973	1.65e-06	61.7	Other_virus	RNA	Viruses	unclassified	unclassified	unclassified	Flaviviridae	Flavivirus	Zika virus
WTG.X;contig_4600	AF191073.1	71.123	187	52	2	308	492	973	1159	9.02e-15	88.7	Other_virus	DNA	Viruses	unclassified	unclassified	Herpesvirales	Herpesviridae	Cytomegalovirus	Cercopithecine betaherpesvirus 5
WTG.X;contig_4609	MH590571.1	72.414	116	32	0	12	127	36403	36288	4.88e-08	66.2	Other_virus	DNA	Viruses	unclassified	unclassified	Herpesvirales	Herpesviridae	Lymphocryptovirus	Human gammaherpesvirus 4
WTG.X;contig_4833	K02606.1	79.279	111	18	1	332	437	772	662	1.72e-17	97.8	Other_virus	DNA	Viruses	unclassified	unclassified	unclassified	Polyomaviridae	Betapolyomavirus	Macaca mulatta polyomavirus 1
WTG.X;contig_4888	K02606.1	82.051	117	10	2	268	382	745	638	6.82e-24	118	Other_virus	DNA	Viruses	unclassified	unclassified	unclassified	Polyomaviridae	Betapolyomavirus	Macaca mulatta polyomavirus 1
WTG.X;contig_4795	MH590409.1	66.803	244	74	3	107	345	158074	158315	7.41e-09	68.9	Other_virus	DNA	Viruses	unclassified	unclassified	Herpesvirales	Herpesviridae	Lymphocryptovirus	Human gammaherpesvirus 4
WTG.X;contig_4693	KY684106.1	71.818	110	31	0	27	136	52829	52938	3.55e-06	59.9	Other_virus	DNA	Viruses	unclassified	unclassified	unclassified	Mimiviridae	Hokovirus	Hokovirus HKV1
WTG.X;contig_4981	K02606.1	72.892	166	26	6	269	431	581	730	1.09e-14	87.8	Other_virus	DNA	Viruses	unclassified	unclassified	unclassified	Polyomaviridae	Betapolyomavirus	Macaca mulatta polyomavirus 1
WTG.X;contig_5270	KY094066.1	73.276	116	19	3	392	495	8599	8484	8.14e-09	68	Other_virus	DNA	Viruses	unclassified	unclassified	unclassified	Poxviridae	unclassified	BeAn 58058 virus
WTG.X;contig_4799	MH590409.1	73.494	332	79	6	13	339	157762	158089	6.29e-44	186	Other_virus	DNA	Viruses	unclassified	unclassified	Herpesvirales	Herpesviridae	Lymphocryptovirus	Human gammaherpesvirus 4
WTG.X;contig_4841	K02606.1	73.846	195	34	6	549	743	574	751	1.7e-21	111	Other_virus	DNA	Viruses	unclassified	unclassified	unclassified	Polyomaviridae	Betapolyomavirus	Macaca mulatta polyomavirus 1
WTG.X;contig_5079	MH590409.1	69.215	497	146	2	24	513	156844	156348	1.32e-50	206	Other_virus	DNA	Viruses	unclassified	unclassified	Herpesvirales	Herpesviridae	Lymphocryptovirus	Human gammaherpesvirus 4
WTG.X;contig_5429	KY094066.1	70.857	175	34	8	112	270	8442	8615	5.73e-08	66.2	Other_virus	DNA	Viruses	unclassified	unclassified	unclassified	Poxviridae	unclassified	BeAn 58058 virus
WTG.X;contig_5316	K02606.1	88.571	105	11	1	301	405	662	765	2.05e-28	132	Other_virus	DNA	Viruses	unclassified	unclassified	unclassified	Polyomaviridae	Betapolyomavirus	Macaca mulatta polyomavirus 1
WTG.X;contig_5635	MH590409.1	68.528	197	62	0	89	285	157386	157582	1.44e-11	77	Other_virus	DNA	Viruses	unclassified	unclassified	Herpesvirales	Herpesviridae	Lymphocryptovirus	Human gammaherpesvirus 4
WTG.X;contig_5291	AF065755.1	82.99	194	32	1	55	247	58	251	4.23e-48	198	Other_virus	DNA	Viruses	unclassified	unclassified	Herpesvirales	Herpesviridae	Cytomegalovirus	Cercopithecine betaherpesvirus 5
WTG.X;contig_5766	K02606.1	76.699	103	13	4	458	551	742	642	3.11e-09	70.7	Other_virus	DNA	Viruses	unclassified	unclassified	unclassified	Polyomaviridae	Betapolyomavirus	Macaca mulatta polyomavirus 1
WTG.X;contig_5527	AF065756.1	74.766	107	27	0	196	302	402	296	1.95e-10	73.4	Other_virus	DNA	Viruses	unclassified	unclassified	Herpesvirales	Herpesviridae	Cytomegalovirus	Cercopithecine betaherpesvirus 5
WTG.X;contig_5534	MN812837.1	75.962	104	25	0	202	305	345331	345434	4.52e-11	76.1	Other_virus	DNA	Viruses	unclassified	unclassified	unclassified	unclassified	unclassified	Mollivirus kamchatka
WTG.X;contig_5212	AJ289710.2	77.273	110	16	4	311	413	3209	3316	2.62e-11	77	Other_virus	RNA	Viruses	unclassified	unclassified	Ortervirales	Retroviridae	unclassified	Human endogenous retrovirus H
WTG.X;contig_5787	MH590409.1	67.847	367	88	4	329	666	158338	157973	3.03e-30	141	Other_virus	DNA	Viruses	unclassified	unclassified	Herpesvirales	Herpesviridae	Lymphocryptovirus	Human gammaherpesvirus 4
WTG.X;contig_6035	KM209318.1	77.727	220	41	6	181	396	1104	1319	1.66e-35	157	Phages	DNA	Viruses	unclassified	unclassified	Caudovirales	Ackermannviridae	Limestonevirus	Dickeya phage phiDP23.1
WTG.X;contig_5803	KM209255.1	80.303	132	26	0	98	229	3700	3569	3.57e-25	122	Phages	DNA	Viruses	unclassified	unclassified	Caudovirales	Ackermannviridae	Limestonevirus	Dickeya phage phiDP10.3
WTG.X;contig_5684	MH590571.1	70.155	258	64	3	268	512	35264	35521	2.31e-23	117	Other_virus	DNA	Viruses	unclassified	unclassified	Herpesvirales	Herpesviridae	Lymphocryptovirus	Human gammaherpesvirus 4
WTG.X;contig_5650	KY523104.1	73.832	107	28	0	1	107	693234	693340	8.29e-09	68	Other_virus	DNA	Viruses	unclassified	unclassified	unclassified	Mimiviridae	Tupanvirus	Tupanvirus soda lake
WTG.X;contig_5900	KY701527.1	78.667	150	28	3	1	148	267	120	1.41e-23	117	Other_virus	RNA	Viruses	unclassified	unclassified	Ortervirales	Retroviridae	unclassified	Akodon sp. endogenous virus mysTR
WTG.X;contig_5946	KY094066.1	76.636	107	14	3	340	436	8511	8616	2.13e-11	77.9	Other_virus	DNA	Viruses	unclassified	unclassified	unclassified	Poxviridae	unclassified	BeAn 58058 virus
WTG.X;contig_6136	MH590409.1	66.538	260	75	6	128	381	157084	156831	2.62e-07	62.6	Other_virus	DNA	Viruses	unclassified	unclassified	Herpesvirales	Herpesviridae	Lymphocryptovirus	Human gammaherpesvirus 4
WTG.X;contig_6252	K02606.1	73.026	152	22	6	416	566	714	581	1.48e-12	80.6	Other_virus	DNA	Viruses	unclassified	unclassified	unclassified	Polyomaviridae	Betapolyomavirus	Macaca mulatta polyomavirus 1
WTG.X;contig_5965	MK458169.1	76.19	126	26	4	323	446	8705	8828	9.35e-12	78.8	Other_virus	RNA	Viruses	unclassified	unclassified	Ortervirales	Retroviridae	Lentivirus	Human immunodeficiency virus 1
WTG.X;contig_6342	MH590571.1	76.636	107	25	0	787	893	36244	36350	2.47e-12	81.5	Other_virus	DNA	Viruses	unclassified	unclassified	Herpesvirales	Herpesviridae	Lymphocryptovirus	Human gammaherpesvirus 4
WTG.X;contig_6207	X00740.1	82.524	103	7	2	133	224	148	46	5.26e-20	106	Other_virus	RNA	Viruses	unclassified	unclassified	Ortervirales	Retroviridae	Gammaretrovirus	Moloney murine sarcoma virus
WTG.X;contig_6487	MH590571.1	72.897	107	29	0	191	297	34259	34365	2.64e-07	63.5	Other_virus	DNA	Viruses	unclassified	unclassified	Herpesvirales	Herpesviridae	Lymphocryptovirus	Human gammaherpesvirus 4
WTG.X;contig_6304	KY747489.1	67.702	161	52	0	181	341	7450	7610	9.93e-06	57.2	Other_virus	DNA	Viruses	unclassified	unclassified	unclassified	Phycodnaviridae	Prasinovirus	Dishui lake phycodnavirus 1
WTG.X;contig_5675	X00740.1	82.727	110	11	2	82	189	170	67	1.24e-21	112	Other_virus	RNA	Viruses	unclassified	unclassified	Ortervirales	Retroviridae	Gammaretrovirus	Moloney murine sarcoma virus
WTG.X;contig_5551	FJ590514.1	67.699	226	73	0	445	670	260	485	6.9e-12	79.7	Other_virus	DNA	Viruses	unclassified	unclassified	unclassified	Poxviridae	Cervidpoxvirus	Cervidpoxvirus mule deer/Oregon/2005
WTG.X;contig_6757	K02606.1	88	100	8	2	463	561	662	758	9.87e-25	122	Other_virus	DNA	Viruses	unclassified	unclassified	unclassified	Polyomaviridae	Betapolyomavirus	Macaca mulatta polyomavirus 1
WTG.X;contig_6364	D00735.1	77.358	106	15	4	52	148	1054	949	3.63e-10	74.3	Other_virus	DNA	Viruses	unclassified	unclassified	unclassified	Papillomaviridae	Alphapapillomavirus	Alphapapillomavirus 9
WTG.X;contig_6138	FJ590514.1	67.699	226	73	0	303	528	485	260	4.84e-12	79.7	Other_virus	DNA	Viruses	unclassified	unclassified	unclassified	Poxviridae	Cervidpoxvirus	Cervidpoxvirus mule deer/Oregon/2005
WTG.X;contig_6227	AF065755.1	87.826	115	12	1	277	391	366	478	4.3e-31	142	Other_virus	DNA	Viruses	unclassified	unclassified	Herpesvirales	Herpesviridae	Cytomegalovirus	Cercopithecine betaherpesvirus 5
WTG.X;contig_6672	X94741.1	75.926	108	19	3	360	461	1136	1030	6.81e-10	71.6	Other_virus	DNA	Viruses	unclassified	unclassified	unclassified	Papillomaviridae	Alphapapillomavirus	Alphapapillomavirus 9
WTG.X;contig_7257	KM209255.1	77.143	105	22	2	295	398	3875	3978	4.67e-11	75.2	Phages	DNA	Viruses	unclassified	unclassified	Caudovirales	Ackermannviridae	Limestonevirus	Dickeya phage phiDP10.3
WTG.X;contig_6692	MK384141.1	74.545	110	19	3	596	696	695	586	1.43e-08	68	Other_virus	RNA	Viruses	unclassified	unclassified	Ortervirales	Retroviridae	Lentivirus	Human immunodeficiency virus 1
WTG.X;contig_7317	K02606.1	75.49	102	21	2	180	281	739	642	2.36e-08	67.1	Other_virus	DNA	Viruses	unclassified	unclassified	unclassified	Polyomaviridae	Betapolyomavirus	Macaca mulatta polyomavirus 1
WTG.X;contig_6793	K02606.1	77.841	176	33	4	1057	1230	752	581	7.26e-27	130	Other_virus	DNA	Viruses	unclassified	unclassified	unclassified	Polyomaviridae	Betapolyomavirus	Macaca mulatta polyomavirus 1
WTG.X;contig_6784	AF041383.1	75.676	222	36	11	187	399	410	198	1.69e-25	124	Other_virus	RNA	Viruses	unclassified	unclassified	Ortervirales	Retroviridae	Gammaretrovirus	Murine leukemia virus
WTG.X;contig_7290	KY370092.1	77.847	483	107	0	37	519	5181	4699	2.54e-105	389	Other_virus	RNA	Viruses	unclassified	unclassified	unclassified	Flaviviridae	Hepacivirus	Rodent hepacvirus
WTG.X;contig_7504	D00735.1	72.381	105	20	1	273	368	950	1054	3.79e-07	63.5	Other_virus	DNA	Viruses	unclassified	unclassified	unclassified	Papillomaviridae	Alphapapillomavirus	Alphapapillomavirus 9
WTG.X;contig_7279	KY094066.1	75.893	112	19	3	346	449	8511	8622	8.58e-11	75.2	Other_virus	DNA	Viruses	unclassified	unclassified	unclassified	Poxviridae	unclassified	BeAn 58058 virus
WTG.X;contig_7517	KM209318.1	73.427	143	37	1	255	396	1207	1065	1.17e-13	84.2	Phages	DNA	Viruses	unclassified	unclassified	Caudovirales	Ackermannviridae	Limestonevirus	Dickeya phage phiDP23.1
WTG.X;contig_7587	KY094066.1	71.154	156	32	7	2	154	8485	8630	3.96e-06	59.9	Other_virus	DNA	Viruses	unclassified	unclassified	unclassified	Poxviridae	unclassified	BeAn 58058 virus
WTG.X;contig_7432	MH590409.1	70.062	324	80	5	1073	1386	158257	157941	1.64e-30	141	Other_virus	DNA	Viruses	unclassified	unclassified	Herpesvirales	Herpesviridae	Lymphocryptovirus	Human gammaherpesvirus 4
WTG.X;contig_7634	K02606.1	73.148	108	26	2	92	197	662	768	3.31e-06	59	Other_virus	DNA	Viruses	unclassified	unclassified	unclassified	Polyomaviridae	Betapolyomavirus	Macaca mulatta polyomavirus 1
WTG.X;contig_6792	HM004432.1	72.381	210	54	3	343	551	11452	11658	1.21e-20	108	Other_virus	DNA	Viruses	unclassified	unclassified	unclassified	Phycodnaviridae	Prasinovirus	Bathycoccus sp. RCC1105 virus BpV
WTG.X;contig_7525	X56464.1	74.725	182	12	12	47	199	6581	6405	2.95e-18	98.7	Other_virus	RNA	Viruses	Negarnaviricota	Ellioviricetes	Bunyavirales	Phenuiviridae	Phlebovirus	Rift Valley fever phlebovirus
WTG.X;contig_7908	AF191073.1	81.951	205	30	4	212	413	2908	3108	2.29e-46	192	Other_virus	DNA	Viruses	unclassified	unclassified	Herpesvirales	Herpesviridae	Cytomegalovirus	Cercopithecine betaherpesvirus 5
WTG.X;contig_7809	MK500444.1	66.851	362	91	9	25	363	8757	8402	3.39e-18	98.7	Other_virus	DNA	Viruses	unclassified	unclassified	unclassified	Pithoviridae	unclassified	Pithovirus LCPAC101
WTG.X;contig_7844	D00735.1	75.893	112	19	3	77	180	1057	946	6.01e-11	75.2	Other_virus	DNA	Viruses	unclassified	unclassified	unclassified	Papillomaviridae	Alphapapillomavirus	Alphapapillomavirus 9
WTG.X;contig_7600	MH116004.1	71.681	113	32	0	967	1079	6891	7003	3.19e-06	60.8	Other_virus	RNA	Viruses	unclassified	unclassified	Ortervirales	Retroviridae	Gammaretrovirus	Feline leukemia virus
WTG.X;contig_7641	MH590409.1	71.357	199	56	1	1	198	157297	157495	1.28e-18	101	Other_virus	DNA	Viruses	unclassified	unclassified	Herpesvirales	Herpesviridae	Lymphocryptovirus	Human gammaherpesvirus 4
WTG.X;contig_7694	AF105220.1	72.254	173	42	2	854	1023	1609	1440	5.16e-16	93.3	Other_virus	RNA	Viruses	unclassified	unclassified	Ortervirales	Retroviridae	Betaretrovirus	Jaagsiekte sheep retrovirus
WTG.X;contig_7532	MK071979.1	74.757	103	26	0	264	366	15734	15632	1.78e-09	69.8	Other_virus	DNA	Viruses	unclassified	unclassified	unclassified	Mimiviridae	unclassified	Terrestrivirus sp.
WTG.X;contig_7592	KT820662.1	71.182	347	97	1	123	466	349535	349881	7.03e-41	174	Other_virus	DNA	Viruses	unclassified	unclassified	unclassified	Phycodnaviridae	unclassified	Chrysochromulina ericina virus
WTG.X;contig_8272	K02606.1	89.623	106	11	0	351	456	767	662	4.6e-31	142	Other_virus	DNA	Viruses	unclassified	unclassified	unclassified	Polyomaviridae	Betapolyomavirus	Macaca mulatta polyomavirus 1
WTG.X;contig_8284	MH590409.1	71.2	375	107	1	6	379	156731	156357	2.84e-45	188	Other_virus	DNA	Viruses	unclassified	unclassified	Herpesvirales	Herpesviridae	Lymphocryptovirus	Human gammaherpesvirus 4
WTG.X;contig_8347	D00735.1	73.077	104	21	1	91	187	1050	947	1e-07	64.4	Other_virus	DNA	Viruses	unclassified	unclassified	unclassified	Papillomaviridae	Alphapapillomavirus	Alphapapillomavirus 9
WTG.X;contig_7985	HE984515.1	76	100	20	1	59	154	193	94	8.56e-10	72.5	Other_virus	DNA	Viruses	unclassified	unclassified	unclassified	Papillomaviridae	Alphapapillomavirus	Alphapapillomavirus 9
WTG.X;contig_8449	K02606.1	77.57	107	20	1	309	415	745	643	2.25e-13	85.1	Other_virus	DNA	Viruses	unclassified	unclassified	unclassified	Polyomaviridae	Betapolyomavirus	Macaca mulatta polyomavirus 1
WTG.X;contig_8432	K02606.1	74.286	105	26	1	174	277	766	662	1.61e-07	65.3	Other_virus	DNA	Viruses	unclassified	unclassified	unclassified	Polyomaviridae	Betapolyomavirus	Macaca mulatta polyomavirus 1
WTG.X;contig_8467	K02606.1	77.67	103	18	1	261	358	662	764	4.87e-13	83.3	Other_virus	DNA	Viruses	unclassified	unclassified	unclassified	Polyomaviridae	Betapolyomavirus	Macaca mulatta polyomavirus 1
WTG.X;contig_8139	KM209313.1	81.875	160	27	2	33	191	473	315	8.02e-34	151	Phages	DNA	Viruses	unclassified	unclassified	Caudovirales	Ackermannviridae	Limestonevirus	Dickeya phage phiDP23.1
WTG.X;contig_8563	K02606.1	74.439	223	27	7	136	346	767	563	6e-31	141	Other_virus	DNA	Viruses	unclassified	unclassified	unclassified	Polyomaviridae	Betapolyomavirus	Macaca mulatta polyomavirus 1
WTG.X;contig_8672	MH078547.1	73.333	105	20	2	1064	1161	161	264	1.28e-06	62.6	Other_virus	RNA	Viruses	unclassified	unclassified	Ortervirales	Retroviridae	Lentivirus	Human immunodeficiency virus 1
WTG.X;contig_8276	MH078547.1	75.248	101	17	2	159	252	165	264	8.83e-09	68.9	Other_virus	RNA	Viruses	unclassified	unclassified	Ortervirales	Retroviridae	Lentivirus	Human immunodeficiency virus 1
WTG.X;contig_9112	K02606.1	82.051	117	10	2	25	141	642	747	5.6e-24	118	Other_virus	DNA	Viruses	unclassified	unclassified	unclassified	Polyomaviridae	Betapolyomavirus	Macaca mulatta polyomavirus 1
WTG.X;contig_9207	K02606.1	85.437	103	15	0	416	518	764	662	5.9e-24	119	Other_virus	DNA	Viruses	unclassified	unclassified	unclassified	Polyomaviridae	Betapolyomavirus	Macaca mulatta polyomavirus 1
WTG.X;contig_9215	MH590571.1	70.423	284	71	5	88	360	36048	36329	4.58e-26	125	Other_virus	DNA	Viruses	unclassified	unclassified	Herpesvirales	Herpesviridae	Lymphocryptovirus	Human gammaherpesvirus 4
WTG.X;contig_9302	K02606.1	81.553	103	19	0	137	239	765	663	1.49e-18	101	Other_virus	DNA	Viruses	unclassified	unclassified	unclassified	Polyomaviridae	Betapolyomavirus	Macaca mulatta polyomavirus 1
WTG.X;contig_9303	MH590571.1	70.809	346	83	10	170	506	35953	36289	1.72e-31	143	Other_virus	DNA	Viruses	unclassified	unclassified	Herpesvirales	Herpesviridae	Lymphocryptovirus	Human gammaherpesvirus 4
WTG.X;contig_9243	AJ000892.1	70.642	327	75	3	165	491	1	306	1.74e-37	163	Other_virus	RNA	Viruses	unclassified	unclassified	unclassified	Flaviviridae	Hepacivirus	Hepacivirus C
WTG.X;contig_9280	KX914903.1	74.757	103	20	2	129	231	1685	1781	1.94e-08	66.2	Other_virus	RNA	Viruses	unclassified	unclassified	unclassified	Partitiviridae	unclassified	Rhizoctonia solani partitivirus virus 4
WTG.X;contig_8676	AF191073.1	74.419	129	25	4	102	224	1097	971	3.28e-10	74.3	Other_virus	DNA	Viruses	unclassified	unclassified	Herpesvirales	Herpesviridae	Cytomegalovirus	Cercopithecine betaherpesvirus 5
WTG.X;contig_9103	KY684109.1	69.444	216	64	2	488	702	70676	70462	1.05e-13	86	Other_virus	DNA	Viruses	unclassified	unclassified	unclassified	Mimiviridae	Klosneuvirus	Klosneuvirus KNV1
WTG.X;contig_8689	AF191073.1	83.5	200	32	1	125	324	2907	3105	3.16e-51	209	Other_virus	DNA	Viruses	unclassified	unclassified	Herpesvirales	Herpesviridae	Cytomegalovirus	Cercopithecine betaherpesvirus 5
WTG.X;contig_8312	J02087.1	88.961	308	34	0	180	487	1565	1258	2.46e-109	403	Other_virus	RNA	Viruses	unclassified	unclassified	Ortervirales	Retroviridae	Gammaretrovirus	Feline leukemia virus
WTG.X;contig_9010	AF067487.1	74.757	103	19	3	455	550	152	50	7.43e-07	62.6	Other_virus	DNA	Viruses	unclassified	unclassified	unclassified	unclassified	unclassified	Stealth virus 5
WTG.X;contig_8948	HQ698924.1	74.775	111	28	0	159	269	338	228	4.59e-11	75.2	Other_virus	DNA	Viruses	unclassified	unclassified	Herpesvirales	Herpesviridae	Rhadinovirus	Cricetid gammaherpesvirus 2
WTG.X;contig_9337	MH590409.1	67.442	215	68	2	301	514	158464	158251	6.88e-10	71.6	Other_virus	DNA	Viruses	unclassified	unclassified	Herpesvirales	Herpesviridae	Lymphocryptovirus	Human gammaherpesvirus 4
WTG.X;contig_8515	AF065724.1	77.391	115	21	4	559	669	209	322	2.43e-11	77.9	Other_virus	DNA	Viruses	unclassified	unclassified	Herpesvirales	Herpesviridae	Cytomegalovirus	Cercopithecine betaherpesvirus 5
WTG.X;contig_9525	KM209288.1	85.6	125	18	0	437	561	292	168	4.16e-32	145	Phages	DNA	Viruses	unclassified	unclassified	Caudovirales	Ackermannviridae	Limestonevirus	Dickeya phage phiDP23.1
WTG.X;contig_9563	KY094066.1	75.962	104	18	2	226	322	8512	8615	1.64e-10	73.4	Other_virus	DNA	Viruses	unclassified	unclassified	unclassified	Poxviridae	unclassified	BeAn 58058 virus
WTG.X;contig_9542	KM209277.1	85.532	235	34	0	1	235	337	571	4.63e-70	271	Phages	DNA	Viruses	unclassified	unclassified	Caudovirales	Ackermannviridae	Limestonevirus	Dickeya phage phiDP23.1
WTG.X;contig_9682	K02606.1	75.439	114	14	1	347	460	627	726	1.3e-14	88.7	Other_virus	DNA	Viruses	unclassified	unclassified	unclassified	Polyomaviridae	Betapolyomavirus	Macaca mulatta polyomavirus 1
WTG.X;contig_9551	MH590409.1	70.37	459	135	1	33	490	156763	156305	1.47e-52	214	Other_virus	DNA	Viruses	unclassified	unclassified	Herpesvirales	Herpesviridae	Lymphocryptovirus	Human gammaherpesvirus 4
WTG.X;contig_9516	MH590571.1	77.686	121	27	0	396	516	35384	35264	2.07e-17	97.8	Other_virus	DNA	Viruses	unclassified	unclassified	Herpesvirales	Herpesviridae	Lymphocryptovirus	Human gammaherpesvirus 4
WTG.X;contig_9707	MK458255.1	77.67	103	19	2	416	514	1131	1233	2.54e-11	77.9	Other_virus	RNA	Viruses	unclassified	unclassified	Ortervirales	Retroviridae	Lentivirus	Human immunodeficiency virus 1
WTG.X;contig_9381	MH445380.1	73.77	122	32	0	130	251	86679	86800	1.19e-11	77	Phages	DNA	Viruses	unclassified	unclassified	Caudovirales	Myoviridae	Punavirus	Escherichia virus P1
WTG.X;contig_9819	AF191073.1	84.8	125	18	1	2	126	3015	2892	1.67e-29	137	Other_virus	DNA	Viruses	unclassified	unclassified	Herpesvirales	Herpesviridae	Cytomegalovirus	Cercopithecine betaherpesvirus 5
WTG.X;contig_10248	KM209255.1	80.769	104	20	0	74	177	3875	3978	6.4e-18	98.7	Phages	DNA	Viruses	unclassified	unclassified	Caudovirales	Ackermannviridae	Limestonevirus	Dickeya phage phiDP10.3
WTG.X;contig_9362	KY701527.1	74.882	211	50	3	136	345	704	496	6.49e-28	132	Other_virus	RNA	Viruses	unclassified	unclassified	Ortervirales	Retroviridae	unclassified	Akodon sp. endogenous virus mysTR
WTG.X;contig_9810	AF065689.1	76	100	18	4	110	204	478	380	1.35e-06	60.8	Other_virus	DNA	Viruses	unclassified	unclassified	Herpesvirales	Herpesviridae	Cytomegalovirus	Cercopithecine betaherpesvirus 5
WTG.X;contig_10359	AJ000890.1	68.817	186	40	3	89	274	176	9	1.19e-11	77.9	Other_virus	RNA	Viruses	unclassified	unclassified	unclassified	Flaviviridae	Hepacivirus	Hepacivirus C
WTG.X;contig_9993	X94741.1	75.229	109	20	4	478	580	1030	1137	1.3e-07	64.4	Other_virus	DNA	Viruses	unclassified	unclassified	unclassified	Papillomaviridae	Alphapapillomavirus	Alphapapillomavirus 9
WTG.X;contig_10393	AJ000890.1	76.774	155	32	2	125	277	112	264	1.34e-22	113	Other_virus	RNA	Viruses	unclassified	unclassified	unclassified	Flaviviridae	Hepacivirus	Hepacivirus C
WTG.X;contig_10164	MK384141.1	70.732	123	22	3	732	847	586	701	9.86e-06	59.9	Other_virus	RNA	Viruses	unclassified	unclassified	Ortervirales	Retroviridae	Lentivirus	Human immunodeficiency virus 1
WTG.X;contig_9428	K02606.1	85.6	125	16	2	18	142	765	643	3.5e-30	138	Other_virus	DNA	Viruses	unclassified	unclassified	unclassified	Polyomaviridae	Betapolyomavirus	Macaca mulatta polyomavirus 1
WTG.X;contig_10420	K02606.1	75	104	23	2	469	571	27	128	1.7e-07	65.3	Other_virus	DNA	Viruses	unclassified	unclassified	unclassified	Polyomaviridae	Betapolyomavirus	Macaca mulatta polyomavirus 1
WTG.X;contig_9795	KT982178.1	74.038	104	20	2	612	708	254	357	1.84e-07	64.4	Other_virus	RNA	Viruses	unclassified	unclassified	Ortervirales	Retroviridae	Lentivirus	Human immunodeficiency virus 1
WTG.X;contig_10486	AF083424.1	72.794	136	26	4	3463	3597	62591	62716	5.92e-09	71.6	Other_virus	DNA	Viruses	unclassified	unclassified	Herpesvirales	Herpesviridae	Rhadinovirus	Ateline gammaherpesvirus 3
WTG.X;contig_10408	AF104025.1	77.019	483	31	4	353	794	932	1375	4.29e-116	425	Other_virus	RNA	Viruses	unclassified	unclassified	unclassified	Flaviviridae	Pestivirus	Pestivirus B
WTG.X;contig_10508	AF191073.1	72.947	207	46	5	4	204	1171	969	2.13e-21	109	Other_virus	DNA	Viruses	unclassified	unclassified	Herpesvirales	Herpesviridae	Cytomegalovirus	Cercopithecine betaherpesvirus 5
WTG.X;contig_10514	KM209255.1	76.42	352	74	7	1039	1383	3680	3331	2.43e-59	238	Phages	DNA	Viruses	unclassified	unclassified	Caudovirales	Ackermannviridae	Limestonevirus	Dickeya phage phiDP10.3
WTG.X;contig_10586	MH590571.1	75.706	177	42	1	304	479	36127	36303	4e-25	123	Other_virus	DNA	Viruses	unclassified	unclassified	Herpesvirales	Herpesviridae	Lymphocryptovirus	Human gammaherpesvirus 4
WTG.X;contig_10049	KR093640.1	82.27	141	20	3	117	255	3727	3864	1.48e-28	133	Phages	DNA	Viruses	unclassified	unclassified	Caudovirales	Siphoviridae	unclassified	Moraxella phage Mcat16
WTG.X;contig_10733	MH590571.1	72.603	146	39	1	77	221	36342	36197	1.23e-12	80.6	Other_virus	DNA	Viruses	unclassified	unclassified	Herpesvirales	Herpesviridae	Lymphocryptovirus	Human gammaherpesvirus 4
WTG.X;contig_10432	D00735.1	77.143	105	17	1	443	540	1054	950	1.32e-13	84.2	Other_virus	DNA	Viruses	unclassified	unclassified	unclassified	Papillomaviridae	Alphapapillomavirus	Alphapapillomavirus 9
WTG.X;contig_10692	K02606.1	75.472	106	22	3	440	544	764	662	1.31e-07	65.3	Other_virus	DNA	Viruses	unclassified	unclassified	unclassified	Polyomaviridae	Betapolyomavirus	Macaca mulatta polyomavirus 1
WTG.X;contig_10806	KM209318.1	84.677	124	18	1	325	448	1351	1229	5.98e-29	135	Phages	DNA	Viruses	unclassified	unclassified	Caudovirales	Ackermannviridae	Limestonevirus	Dickeya phage phiDP23.1
WTG.X;contig_10849	K02606.1	75.532	188	29	5	360	547	751	581	3.8e-26	125	Other_virus	DNA	Viruses	unclassified	unclassified	unclassified	Polyomaviridae	Betapolyomavirus	Macaca mulatta polyomavirus 1
WTG.X;contig_10550	MH590571.1	71.364	220	62	1	169	387	36405	36186	2.03e-21	110	Other_virus	DNA	Viruses	unclassified	unclassified	Herpesvirales	Herpesviridae	Lymphocryptovirus	Human gammaherpesvirus 4
WTG.X;contig_10859	MH590571.1	72.662	278	71	2	1	273	36048	36325	1.44e-35	157	Other_virus	DNA	Viruses	unclassified	unclassified	Herpesvirales	Herpesviridae	Lymphocryptovirus	Human gammaherpesvirus 4
WTG.X;contig_10911	MH590409.1	67.418	488	151	3	420	899	157851	158338	3.08e-36	160	Other_virus	DNA	Viruses	unclassified	unclassified	Herpesvirales	Herpesviridae	Lymphocryptovirus	Human gammaherpesvirus 4
WTG.X;contig_10874	X00740.1	92.079	101	8	0	52	152	165	65	9.77e-33	147	Other_virus	RNA	Viruses	unclassified	unclassified	Ortervirales	Retroviridae	Gammaretrovirus	Moloney murine sarcoma virus
WTG.X;contig_10876	M77193.1	94.19	327	16	1	53	379	1307	1630	1.1e-139	503	Other_virus	RNA	Viruses	unclassified	unclassified	Ortervirales	Retroviridae	Gammaretrovirus	Rat sarcoma virus
WTG.X;contig_10869	X00740.1	95.48	177	8	0	37	213	778	602	3.42e-74	284	Other_virus	RNA	Viruses	unclassified	unclassified	Ortervirales	Retroviridae	Gammaretrovirus	Moloney murine sarcoma virus
WTG.X;contig_10867	X00740.1	93.827	162	10	0	113	274	617	778	2.49e-63	248	Other_virus	RNA	Viruses	unclassified	unclassified	Ortervirales	Retroviridae	Gammaretrovirus	Moloney murine sarcoma virus
WTG.X;contig_11046	M80675.1	75.758	264	62	2	3	265	2340	2602	7.6e-43	181	Other_virus	RNA	Viruses	unclassified	unclassified	Ortervirales	Retroviridae	unclassified	AKT8 retrovirus
WTG.X;contig_10981	M80675.1	80.645	155	30	0	506	660	2076	2230	4.93e-32	145	Other_virus	RNA	Viruses	unclassified	unclassified	Ortervirales	Retroviridae	unclassified	AKT8 retrovirus
WTG.X;contig_11196	AF191073.1	75.962	104	25	0	1	104	597	494	4.13e-11	76.1	Other_virus	DNA	Viruses	unclassified	unclassified	Herpesvirales	Herpesviridae	Cytomegalovirus	Cercopithecine betaherpesvirus 5
WTG.X;contig_11289	MH590571.1	70.492	183	52	2	5	186	36405	36224	9.96e-13	80.6	Other_virus	DNA	Viruses	unclassified	unclassified	Herpesvirales	Herpesviridae	Lymphocryptovirus	Human gammaherpesvirus 4
WTG.X;contig_10841	MG745875.1	76.471	119	25	1	140	258	84352	84237	9.15e-15	87.8	Other_virus	DNA	Viruses	unclassified	unclassified	unclassified	Mimiviridae	unclassified	Namao virus
WTG.X;contig_11376	MH590409.1	69.5	200	58	3	142	340	158210	158407	4.07e-12	78.8	Other_virus	DNA	Viruses	unclassified	unclassified	Herpesvirales	Herpesviridae	Lymphocryptovirus	Human gammaherpesvirus 4
WTG.X;contig_11322	X94741.1	75.472	106	19	3	135	234	1030	1134	4.97e-09	68	Other_virus	DNA	Viruses	unclassified	unclassified	unclassified	Papillomaviridae	Alphapapillomavirus	Alphapapillomavirus 9
WTG.X;contig_9959	KJ705001.1	68.326	221	68	2	114	333	21226	21007	1.22e-11	77	Other_virus	DNA	Viruses	unclassified	unclassified	Herpesvirales	Herpesviridae	Macavirus	Bovine gammaherpesvirus 6
WTG.X;contig_11412	MH590571.1	77.143	140	32	0	159	298	36325	36186	1.53e-21	109	Other_virus	DNA	Viruses	unclassified	unclassified	Herpesvirales	Herpesviridae	Lymphocryptovirus	Human gammaherpesvirus 4
WTG.X;contig_10467	Z48163.2	100	235	0	0	238	472	13578	13344	2.47e-116	425	Other_virus	RNA	Viruses	unclassified	unclassified	unclassified	Togaviridae	Alphavirus	Semliki Forest virus
WTG.X;contig_10436	Z48163.2	100	202	0	0	1	202	13352	13151	1.42e-98	365	Other_virus	RNA	Viruses	unclassified	unclassified	unclassified	Togaviridae	Alphavirus	Semliki Forest virus
WTG.X;contig_11452	AF065756.1	70.805	298	60	5	111	394	399	115	8.64e-33	148	Other_virus	DNA	Viruses	unclassified	unclassified	Herpesvirales	Herpesviridae	Cytomegalovirus	Cercopithecine betaherpesvirus 5
WTG.X;contig_11101	KT724047.1	73.446	177	47	0	209	385	1828	2004	7.76e-21	108	Other_virus	RNA	Viruses	unclassified	unclassified	Ortervirales	Retroviridae	Gammaretrovirus	Gibbon ape leukemia virus
WTG.X;contig_11581	MH590409.1	67.546	379	120	1	127	502	158044	158422	2.36e-28	132	Other_virus	DNA	Viruses	unclassified	unclassified	Herpesvirales	Herpesviridae	Lymphocryptovirus	Human gammaherpesvirus 4
WTG.X;contig_11594	MH590409.1	69.872	156	47	0	241	396	158229	158384	2.89e-09	70.7	Other_virus	DNA	Viruses	unclassified	unclassified	Herpesvirales	Herpesviridae	Lymphocryptovirus	Human gammaherpesvirus 4
WTG.X;contig_11642	MH590571.1	79.293	198	41	0	258	455	36134	36331	2.83e-40	173	Other_virus	DNA	Viruses	unclassified	unclassified	Herpesvirales	Herpesviridae	Lymphocryptovirus	Human gammaherpesvirus 4
WTG.X;contig_11631	MH590571.1	77.401	177	40	0	203	379	36134	36310	1.49e-30	140	Other_virus	DNA	Viruses	unclassified	unclassified	Herpesvirales	Herpesviridae	Lymphocryptovirus	Human gammaherpesvirus 4
WTG.X;contig_11636	MH590571.1	78.195	133	29	0	69	201	36341	36209	3.21e-21	110	Other_virus	DNA	Viruses	unclassified	unclassified	Herpesvirales	Herpesviridae	Lymphocryptovirus	Human gammaherpesvirus 4
WTG.X;contig_11076	AY397620.1	84.817	191	19	4	429	612	224	37	1.08e-49	205	Other_virus	RNA	Viruses	unclassified	unclassified	unclassified	Reoviridae	Orbivirus	Bluetongue virus
WTG.X;contig_11611	MH590571.1	73.077	104	27	1	97	199	36313	36210	3.23e-06	59	Other_virus	DNA	Viruses	unclassified	unclassified	Herpesvirales	Herpesviridae	Lymphocryptovirus	Human gammaherpesvirus 4
WTG.X;contig_11694	MH590571.1	72.059	272	76	0	5	276	36405	36134	2.7e-33	149	Other_virus	DNA	Viruses	unclassified	unclassified	Herpesvirales	Herpesviridae	Lymphocryptovirus	Human gammaherpesvirus 4
WTG.X;contig_11673	MH590571.1	73.004	263	71	0	258	520	36138	36400	7.52e-35	155	Other_virus	DNA	Viruses	unclassified	unclassified	Herpesvirales	Herpesviridae	Lymphocryptovirus	Human gammaherpesvirus 4
WTG.X;contig_11677	MH590571.1	79.503	161	31	2	101	259	36309	36149	6.55e-29	135	Other_virus	DNA	Viruses	unclassified	unclassified	Herpesvirales	Herpesviridae	Lymphocryptovirus	Human gammaherpesvirus 4
WTG.X;contig_11649	MK385458.1	70.886	158	35	5	258	404	1728	1571	2.7e-08	66.2	Other_virus	RNA	Viruses	unclassified	unclassified	Ortervirales	Retroviridae	Lentivirus	Human immunodeficiency virus 1
WTG.X;contig_11620	MH590571.1	71.528	144	37	2	23	164	36387	36246	2.04e-09	70.7	Other_virus	DNA	Viruses	unclassified	unclassified	Herpesvirales	Herpesviridae	Lymphocryptovirus	Human gammaherpesvirus 4
WTG.X;contig_11564	MG659722.1	81.752	274	49	1	1	274	12881	13153	2.62e-68	266	Other_virus	RNA	Viruses	Negarnaviricota	Ellioviricetes	Bunyavirales	Nairoviridae	Orthonairovirus	Crimean-Congo hemorrhagic fever orthonairovirus
WTG.X;contig_11706	MH590571.1	69.427	157	45	2	68	221	36342	36186	9.13e-07	61.7	Other_virus	DNA	Viruses	unclassified	unclassified	Herpesvirales	Herpesviridae	Lymphocryptovirus	Human gammaherpesvirus 4
WTG.X;contig_11780	MH590571.1	72.325	271	71	2	6	272	36405	36135	4.13e-32	146	Other_virus	DNA	Viruses	unclassified	unclassified	Herpesvirales	Herpesviridae	Lymphocryptovirus	Human gammaherpesvirus 4
WTG.X;contig_11647	MH590571.1	76.856	229	52	1	146	373	36128	36356	7.75e-40	171	Other_virus	DNA	Viruses	unclassified	unclassified	Herpesvirales	Herpesviridae	Lymphocryptovirus	Human gammaherpesvirus 4
WTG.X;contig_11659	MH590571.1	73.543	223	55	2	3	224	36405	36186	6.16e-28	132	Other_virus	DNA	Viruses	unclassified	unclassified	Herpesvirales	Herpesviridae	Lymphocryptovirus	Human gammaherpesvirus 4
WTG.X;contig_11666	MH590571.1	72.327	159	44	0	7	165	36403	36245	2.79e-15	89.7	Other_virus	DNA	Viruses	unclassified	unclassified	Herpesvirales	Herpesviridae	Lymphocryptovirus	Human gammaherpesvirus 4
WTG.X;contig_11688	MH590571.1	70.213	235	65	3	90	319	36320	36086	1.77e-18	101	Other_virus	DNA	Viruses	unclassified	unclassified	Herpesvirales	Herpesviridae	Lymphocryptovirus	Human gammaherpesvirus 4
WTG.X;contig_11802	MH590571.1	73.913	138	36	0	116	253	36294	36157	1.41e-14	87.8	Other_virus	DNA	Viruses	unclassified	unclassified	Herpesvirales	Herpesviridae	Lymphocryptovirus	Human gammaherpesvirus 4
WTG.X;contig_11735	MH590571.1	66.341	511	141	7	3	487	36405	35900	7.19e-32	146	Other_virus	DNA	Viruses	unclassified	unclassified	Herpesvirales	Herpesviridae	Lymphocryptovirus	Human gammaherpesvirus 4
WTG.X;contig_11806	MH590571.1	70.408	196	48	2	97	292	36313	36128	1.85e-16	93.3	Other_virus	DNA	Viruses	unclassified	unclassified	Herpesvirales	Herpesviridae	Lymphocryptovirus	Human gammaherpesvirus 4
WTG.X;contig_12020	K02606.1	75	100	22	2	252	348	770	671	5.27e-07	62.6	Other_virus	DNA	Viruses	unclassified	unclassified	unclassified	Polyomaviridae	Betapolyomavirus	Macaca mulatta polyomavirus 1
WTG.X;contig_11917	MH590571.1	71.084	166	48	0	8	173	36402	36237	1.99e-13	84.2	Other_virus	DNA	Viruses	unclassified	unclassified	Herpesvirales	Herpesviridae	Lymphocryptovirus	Human gammaherpesvirus 4
WTG.X;contig_12092	MH590571.1	72.269	238	66	0	8	245	36402	36165	2.13e-28	132	Other_virus	DNA	Viruses	unclassified	unclassified	Herpesvirales	Herpesviridae	Lymphocryptovirus	Human gammaherpesvirus 4
WTG.X;contig_12114	MH590571.1	70.27	222	50	2	229	444	36194	36405	2.32e-21	109	Other_virus	DNA	Viruses	unclassified	unclassified	Herpesvirales	Herpesviridae	Lymphocryptovirus	Human gammaherpesvirus 4
WTG.X;contig_11752	K02606.1	72.527	182	27	8	205	382	583	745	2.8e-14	88.7	Other_virus	DNA	Viruses	unclassified	unclassified	unclassified	Polyomaviridae	Betapolyomavirus	Macaca mulatta polyomavirus 1
WTG.X;contig_11901	MH590409.1	65.079	378	125	4	93	466	157480	157106	2.26e-11	77.9	Other_virus	DNA	Viruses	unclassified	unclassified	Herpesvirales	Herpesviridae	Lymphocryptovirus	Human gammaherpesvirus 4
WTG.X;contig_12106	MH590571.1	72.222	144	40	0	21	164	36389	36246	9.11e-13	80.6	Other_virus	DNA	Viruses	unclassified	unclassified	Herpesvirales	Herpesviridae	Lymphocryptovirus	Human gammaherpesvirus 4
WTG.X;contig_11988	MH590571.1	71.602	493	128	7	89	575	36321	35835	8.88e-61	241	Other_virus	DNA	Viruses	unclassified	unclassified	Herpesvirales	Herpesviridae	Lymphocryptovirus	Human gammaherpesvirus 4
WTG.X;contig_11820	AF170722.1	72.105	190	53	0	155	344	124458	124647	8.35e-20	104	Other_virus	DNA	Viruses	unclassified	unclassified	unclassified	Poxviridae	Leporipoxvirus	Rabbit fibroma virus
WTG.X;contig_11896	MK164396.1	70.565	248	69	4	62	308	4018	4262	1.15e-19	104	Other_virus	RNA	Viruses	unclassified	unclassified	Ortervirales	Retroviridae	Betaretrovirus	Enzootic nasal tumour virus 2
WTG.X;contig_12142	K02606.1	75.127	197	24	6	57	248	597	773	7.4e-28	131	Other_virus	DNA	Viruses	unclassified	unclassified	unclassified	Polyomaviridae	Betapolyomavirus	Macaca mulatta polyomavirus 1
WTG.X;contig_12163	MH590571.1	72.812	320	83	2	5	320	36405	36086	6.29e-43	181	Other_virus	DNA	Viruses	unclassified	unclassified	Herpesvirales	Herpesviridae	Lymphocryptovirus	Human gammaherpesvirus 4
WTG.X;contig_12155	MH590571.1	66.744	430	126	5	60	487	35889	36303	1.18e-26	127	Other_virus	DNA	Viruses	unclassified	unclassified	Herpesvirales	Herpesviridae	Lymphocryptovirus	Human gammaherpesvirus 4
WTG.X;contig_12136	MH590409.1	65.982	341	110	4	483	817	158410	158070	1.76e-13	84.2	Other_virus	DNA	Viruses	unclassified	unclassified	Herpesvirales	Herpesviridae	Lymphocryptovirus	Human gammaherpesvirus 4
WTG.X;contig_12217	MH590571.1	72.376	181	50	0	96	276	36314	36134	2.96e-19	102	Other_virus	DNA	Viruses	unclassified	unclassified	Herpesvirales	Herpesviridae	Lymphocryptovirus	Human gammaherpesvirus 4
WTG.X;contig_12195	MH590571.1	75	164	41	0	110	273	36300	36137	5.04e-22	112	Other_virus	DNA	Viruses	unclassified	unclassified	Herpesvirales	Herpesviridae	Lymphocryptovirus	Human gammaherpesvirus 4
WTG.X;contig_12205	MH590409.1	70.671	283	80	1	566	845	158352	158070	3.3e-29	136	Other_virus	DNA	Viruses	unclassified	unclassified	Herpesvirales	Herpesviridae	Lymphocryptovirus	Human gammaherpesvirus 4
WTG.X;contig_12177	K02606.1	86.275	102	14	0	253	354	765	664	4.83e-25	122	Other_virus	DNA	Viruses	unclassified	unclassified	unclassified	Polyomaviridae	Betapolyomavirus	Macaca mulatta polyomavirus 1
WTG.X;contig_12180	MH590571.1	72.289	166	46	0	111	276	36299	36134	1.88e-16	93.3	Other_virus	DNA	Viruses	unclassified	unclassified	Herpesvirales	Herpesviridae	Lymphocryptovirus	Human gammaherpesvirus 4
WTG.X;contig_12192	MH590409.1	69.63	270	75	4	169	432	158338	158070	7.9e-21	107	Other_virus	DNA	Viruses	unclassified	unclassified	Herpesvirales	Herpesviridae	Lymphocryptovirus	Human gammaherpesvirus 4
WTG.X;contig_12225	MH590571.1	71.605	243	66	2	5	245	36405	36164	5.07e-25	122	Other_virus	DNA	Viruses	unclassified	unclassified	Herpesvirales	Herpesviridae	Lymphocryptovirus	Human gammaherpesvirus 4
WTG.X;contig_12253	MH590571.1	74.342	152	39	0	68	219	36342	36191	2.94e-18	99.6	Other_virus	DNA	Viruses	unclassified	unclassified	Herpesvirales	Herpesviridae	Lymphocryptovirus	Human gammaherpesvirus 4
WTG.X;contig_12244	MH590571.1	71.875	160	45	0	7	166	36403	36244	1.84e-14	86.9	Other_virus	DNA	Viruses	unclassified	unclassified	Herpesvirales	Herpesviridae	Lymphocryptovirus	Human gammaherpesvirus 4
WTG.X;contig_12241	MH590571.1	68.687	297	91	2	68	363	36342	36047	7.71e-22	112	Other_virus	DNA	Viruses	unclassified	unclassified	Herpesvirales	Herpesviridae	Lymphocryptovirus	Human gammaherpesvirus 4
WTG.X;contig_12003	KY094066.1	73.832	107	21	2	294	393	8624	8518	9.07e-08	65.3	Other_virus	DNA	Viruses	unclassified	unclassified	unclassified	Poxviridae	unclassified	BeAn 58058 virus
WTG.X;contig_12272	MH590571.1	72.171	327	87	4	97	421	36313	35989	3.41e-39	168	Other_virus	DNA	Viruses	unclassified	unclassified	Herpesvirales	Herpesviridae	Lymphocryptovirus	Human gammaherpesvirus 4
WTG.X;contig_12248	MH590571.1	73.913	161	42	0	5	165	36405	36245	2.78e-19	102	Other_virus	DNA	Viruses	unclassified	unclassified	Herpesvirales	Herpesviridae	Lymphocryptovirus	Human gammaherpesvirus 4
WTG.X;contig_12297	MH590571.1	68.657	268	82	1	6	273	36402	36137	5.44e-19	103	Other_virus	DNA	Viruses	unclassified	unclassified	Herpesvirales	Herpesviridae	Lymphocryptovirus	Human gammaherpesvirus 4
WTG.X;contig_12306	MH590571.1	77.586	116	25	1	87	201	36324	36209	1.45e-15	89.7	Other_virus	DNA	Viruses	unclassified	unclassified	Herpesvirales	Herpesviridae	Lymphocryptovirus	Human gammaherpesvirus 4
WTG.X;contig_12265	MH590571.1	69.949	396	109	6	68	457	36342	35951	1.6e-37	163	Other_virus	DNA	Viruses	unclassified	unclassified	Herpesvirales	Herpesviridae	Lymphocryptovirus	Human gammaherpesvirus 4
WTG.X;contig_12343	MH590571.1	73.125	160	42	1	6	165	36403	36245	6.45e-16	92.4	Other_virus	DNA	Viruses	unclassified	unclassified	Herpesvirales	Herpesviridae	Lymphocryptovirus	Human gammaherpesvirus 4
WTG.X;contig_12311	MH590571.1	75.269	186	45	1	68	252	36342	36157	2.82e-26	125	Other_virus	DNA	Viruses	unclassified	unclassified	Herpesvirales	Herpesviridae	Lymphocryptovirus	Human gammaherpesvirus 4
WTG.X;contig_12336	MH590571.1	72.561	164	39	2	5	165	36405	36245	3.18e-15	90.6	Other_virus	DNA	Viruses	unclassified	unclassified	Herpesvirales	Herpesviridae	Lymphocryptovirus	Human gammaherpesvirus 4
WTG.X;contig_12303	MH590571.1	72.35	217	54	3	72	283	36342	36127	1.72e-22	113	Other_virus	DNA	Viruses	unclassified	unclassified	Herpesvirales	Herpesviridae	Lymphocryptovirus	Human gammaherpesvirus 4
WTG.X;contig_12291	MH590571.1	71.787	319	86	2	8	324	36402	36086	4.28e-38	166	Other_virus	DNA	Viruses	unclassified	unclassified	Herpesvirales	Herpesviridae	Lymphocryptovirus	Human gammaherpesvirus 4
WTG.X;contig_12185	MH590571.1	69.753	162	45	2	1	162	36405	36248	2.44e-08	67.1	Other_virus	DNA	Viruses	unclassified	unclassified	Herpesvirales	Herpesviridae	Lymphocryptovirus	Human gammaherpesvirus 4
WTG.X;contig_12273	MH590571.1	73.096	197	53	0	5	201	36405	36209	1.32e-23	117	Other_virus	DNA	Viruses	unclassified	unclassified	Herpesvirales	Herpesviridae	Lymphocryptovirus	Human gammaherpesvirus 4
WTG.X;contig_12364	MH590571.1	71.212	330	86	4	92	415	36318	35992	1.93e-36	160	Other_virus	DNA	Viruses	unclassified	unclassified	Herpesvirales	Herpesviridae	Lymphocryptovirus	Human gammaherpesvirus 4
WTG.X;contig_12351	MH590571.1	74.396	207	52	1	68	274	36342	36137	8.53e-28	132	Other_virus	DNA	Viruses	unclassified	unclassified	Herpesvirales	Herpesviridae	Lymphocryptovirus	Human gammaherpesvirus 4
WTG.X;contig_12375	MH590571.1	76.163	172	41	0	632	803	36186	36357	6.04e-26	126	Other_virus	DNA	Viruses	unclassified	unclassified	Herpesvirales	Herpesviridae	Lymphocryptovirus	Human gammaherpesvirus 4
WTG.X;contig_12385	MH590571.1	72.727	209	57	0	5	213	36405	36197	1.36e-24	121	Other_virus	DNA	Viruses	unclassified	unclassified	Herpesvirales	Herpesviridae	Lymphocryptovirus	Human gammaherpesvirus 4
WTG.X;contig_12393	MH590409.1	66.883	308	99	1	155	459	158377	158070	5.32e-17	96	Other_virus	DNA	Viruses	unclassified	unclassified	Herpesvirales	Herpesviridae	Lymphocryptovirus	Human gammaherpesvirus 4
WTG.X;contig_12391	MH590571.1	74.879	207	51	1	189	395	36137	36342	1.75e-29	136	Other_virus	DNA	Viruses	unclassified	unclassified	Herpesvirales	Herpesviridae	Lymphocryptovirus	Human gammaherpesvirus 4
WTG.X;contig_12360	MH590571.1	76.471	187	44	0	105	291	36156	36342	1.09e-30	140	Other_virus	DNA	Viruses	unclassified	unclassified	Herpesvirales	Herpesviridae	Lymphocryptovirus	Human gammaherpesvirus 4
WTG.X;contig_12403	MH590571.1	76.364	110	26	0	252	361	36276	36167	2.6e-13	82.4	Other_virus	DNA	Viruses	unclassified	unclassified	Herpesvirales	Herpesviridae	Lymphocryptovirus	Human gammaherpesvirus 4
WTG.X;contig_12424	MH590571.1	76.555	209	45	2	68	272	36342	36134	8.11e-34	151	Other_virus	DNA	Viruses	unclassified	unclassified	Herpesvirales	Herpesviridae	Lymphocryptovirus	Human gammaherpesvirus 4
WTG.X;contig_12441	MH590571.1	71.613	155	43	1	7	161	36402	36249	3.62e-12	78.8	Other_virus	DNA	Viruses	unclassified	unclassified	Herpesvirales	Herpesviridae	Lymphocryptovirus	Human gammaherpesvirus 4
WTG.X;contig_12410	MH590571.1	75.455	220	54	0	5	224	36405	36186	5.88e-35	154	Other_virus	DNA	Viruses	unclassified	unclassified	Herpesvirales	Herpesviridae	Lymphocryptovirus	Human gammaherpesvirus 4
WTG.X;contig_12431	MH590571.1	77.717	184	41	0	105	288	36159	36342	7.27e-33	148	Other_virus	DNA	Viruses	unclassified	unclassified	Herpesvirales	Herpesviridae	Lymphocryptovirus	Human gammaherpesvirus 4
WTG.X;contig_12439	MH590571.1	74.38	242	58	3	85	324	36325	36086	4e-33	149	Other_virus	DNA	Viruses	unclassified	unclassified	Herpesvirales	Herpesviridae	Lymphocryptovirus	Human gammaherpesvirus 4
WTG.X;contig_12401	MH590571.1	73.498	283	69	2	4	283	36406	36127	2.99e-39	169	Other_virus	DNA	Viruses	unclassified	unclassified	Herpesvirales	Herpesviridae	Lymphocryptovirus	Human gammaherpesvirus 4
WTG.X;contig_12321	MK458169.1	69.461	167	38	4	101	258	8573	8411	4.71e-08	66.2	Other_virus	RNA	Viruses	unclassified	unclassified	Ortervirales	Retroviridae	Lentivirus	Human immunodeficiency virus 1
WTG.X;contig_12418	MH590571.1	70.656	259	53	8	68	305	36342	36086	9.38e-22	111	Other_virus	DNA	Viruses	unclassified	unclassified	Herpesvirales	Herpesviridae	Lymphocryptovirus	Human gammaherpesvirus 4
WTG.X;contig_12286	AF065756.1	73.14	242	44	9	208	447	399	177	3.87e-25	123	Other_virus	DNA	Viruses	unclassified	unclassified	Herpesvirales	Herpesviridae	Cytomegalovirus	Cercopithecine betaherpesvirus 5
WTG.X;contig_12476	MH590571.1	75	168	42	0	5	172	36405	36238	6.53e-23	114	Other_virus	DNA	Viruses	unclassified	unclassified	Herpesvirales	Herpesviridae	Lymphocryptovirus	Human gammaherpesvirus 4
WTG.X;contig_12480	MH590409.1	78.218	101	22	0	109	209	156302	156402	7.95e-14	85.1	Other_virus	DNA	Viruses	unclassified	unclassified	Herpesvirales	Herpesviridae	Lymphocryptovirus	Human gammaherpesvirus 4
WTG.X;contig_12464	MH590571.1	74.545	220	56	0	5	224	36405	36186	2.65e-32	145	Other_virus	DNA	Viruses	unclassified	unclassified	Herpesvirales	Herpesviridae	Lymphocryptovirus	Human gammaherpesvirus 4
WTG.X;contig_12455	MH590571.1	73.548	155	40	1	9	162	36402	36248	4.54e-16	92.4	Other_virus	DNA	Viruses	unclassified	unclassified	Herpesvirales	Herpesviridae	Lymphocryptovirus	Human gammaherpesvirus 4
WTG.X;contig_12502	MH590571.1	76.02	196	43	2	85	278	36325	36132	3.82e-29	137	Other_virus	DNA	Viruses	unclassified	unclassified	Herpesvirales	Herpesviridae	Lymphocryptovirus	Human gammaherpesvirus 4
WTG.X;contig_12509	MH590571.1	75.532	188	46	0	89	276	36321	36134	2.96e-28	132	Other_virus	DNA	Viruses	unclassified	unclassified	Herpesvirales	Herpesviridae	Lymphocryptovirus	Human gammaherpesvirus 4
WTG.X;contig_12470	MH590571.1	77.692	130	29	0	60	189	36350	36221	8.25e-20	104	Other_virus	DNA	Viruses	unclassified	unclassified	Herpesvirales	Herpesviridae	Lymphocryptovirus	Human gammaherpesvirus 4
WTG.X;contig_12460	MH590571.1	76.168	214	51	0	83	296	36119	36332	4.25e-36	158	Other_virus	DNA	Viruses	unclassified	unclassified	Herpesvirales	Herpesviridae	Lymphocryptovirus	Human gammaherpesvirus 4
WTG.X;contig_12515	MH590571.1	71.206	257	70	2	68	322	36342	36088	4.64e-26	126	Other_virus	DNA	Viruses	unclassified	unclassified	Herpesvirales	Herpesviridae	Lymphocryptovirus	Human gammaherpesvirus 4
WTG.X;contig_12457	MH590571.1	73.457	162	43	0	128	289	36221	36382	2.91e-18	99.6	Other_virus	DNA	Viruses	unclassified	unclassified	Herpesvirales	Herpesviridae	Lymphocryptovirus	Human gammaherpesvirus 4
WTG.X;contig_12547	MH590571.1	75.159	157	39	0	68	224	36342	36186	7.17e-21	108	Other_virus	DNA	Viruses	unclassified	unclassified	Herpesvirales	Herpesviridae	Lymphocryptovirus	Human gammaherpesvirus 4
WTG.X;contig_12571	MH590571.1	78.571	168	36	0	183	350	36157	36324	3.85e-31	141	Other_virus	DNA	Viruses	unclassified	unclassified	Herpesvirales	Herpesviridae	Lymphocryptovirus	Human gammaherpesvirus 4
WTG.X;contig_12538	MH590571.1	70.098	408	113	6	46	448	35900	36303	1.03e-39	170	Other_virus	DNA	Viruses	unclassified	unclassified	Herpesvirales	Herpesviridae	Lymphocryptovirus	Human gammaherpesvirus 4
WTG.X;contig_12529	MH590409.1	67.196	378	103	11	152	514	158035	157664	1.08e-16	95.1	Other_virus	DNA	Viruses	unclassified	unclassified	Herpesvirales	Herpesviridae	Lymphocryptovirus	Human gammaherpesvirus 4
WTG.X;contig_12555	MH590571.1	74.691	162	41	0	8	169	36402	36241	8.63e-21	108	Other_virus	DNA	Viruses	unclassified	unclassified	Herpesvirales	Herpesviridae	Lymphocryptovirus	Human gammaherpesvirus 4
WTG.X;contig_12567	MH590571.1	75.849	265	61	1	8	272	36402	36141	4.32e-45	188	Other_virus	DNA	Viruses	unclassified	unclassified	Herpesvirales	Herpesviridae	Lymphocryptovirus	Human gammaherpesvirus 4
WTG.X;contig_12517	MH590571.1	72.76	279	76	0	5	283	36405	36127	3.99e-37	161	Other_virus	DNA	Viruses	unclassified	unclassified	Herpesvirales	Herpesviridae	Lymphocryptovirus	Human gammaherpesvirus 4
WTG.X;contig_12560	MH590409.1	68.966	290	84	4	219	502	158359	158070	3.24e-20	106	Other_virus	DNA	Viruses	unclassified	unclassified	Herpesvirales	Herpesviridae	Lymphocryptovirus	Human gammaherpesvirus 4
WTG.X;contig_12544	MH590571.1	73.333	345	87	4	346	687	35989	36331	3.62e-47	196	Other_virus	DNA	Viruses	unclassified	unclassified	Herpesvirales	Herpesviridae	Lymphocryptovirus	Human gammaherpesvirus 4
WTG.X;contig_12551	K02606.1	76.642	137	21	4	1003	1139	643	768	1.4e-16	96	Other_virus	DNA	Viruses	unclassified	unclassified	unclassified	Polyomaviridae	Betapolyomavirus	Macaca mulatta polyomavirus 1
WTG.X;contig_12608	MH590409.1	66.772	316	101	2	159	471	158384	158070	1.91e-16	93.3	Other_virus	DNA	Viruses	unclassified	unclassified	Herpesvirales	Herpesviridae	Lymphocryptovirus	Human gammaherpesvirus 4
WTG.X;contig_12684	MH590409.1	66.883	308	99	1	194	498	158377	158070	5.81e-17	96	Other_virus	DNA	Viruses	unclassified	unclassified	Herpesvirales	Herpesviridae	Lymphocryptovirus	Human gammaherpesvirus 4
WTG.X;contig_12695	MH590409.1	70.435	460	123	7	68	518	158128	157673	2.46e-48	199	Other_virus	DNA	Viruses	unclassified	unclassified	Herpesvirales	Herpesviridae	Lymphocryptovirus	Human gammaherpesvirus 4
WTG.X;contig_12675	MH590571.1	68.706	572	160	7	422	978	35835	36402	1.77e-52	214	Other_virus	DNA	Viruses	unclassified	unclassified	Herpesvirales	Herpesviridae	Lymphocryptovirus	Human gammaherpesvirus 4
WTG.X;contig_12579	MH590571.1	73.418	158	42	0	7	164	36403	36246	1.1e-17	96.9	Other_virus	DNA	Viruses	unclassified	unclassified	Herpesvirales	Herpesviridae	Lymphocryptovirus	Human gammaherpesvirus 4
WTG.X;contig_12595	MH590571.1	69.589	365	100	4	5	361	36405	36044	2.51e-34	152	Other_virus	DNA	Viruses	unclassified	unclassified	Herpesvirales	Herpesviridae	Lymphocryptovirus	Human gammaherpesvirus 4
WTG.X;contig_12603	MH590571.1	70.799	363	94	6	7	365	36403	36049	1.93e-37	163	Other_virus	DNA	Viruses	unclassified	unclassified	Herpesvirales	Herpesviridae	Lymphocryptovirus	Human gammaherpesvirus 4
WTG.X;contig_12634	MH590571.1	78.378	148	32	0	116	263	36209	36356	7.3e-26	123	Other_virus	DNA	Viruses	unclassified	unclassified	Herpesvirales	Herpesviridae	Lymphocryptovirus	Human gammaherpesvirus 4
WTG.X;contig_12628	MH590571.1	69.82	444	124	7	69	507	35887	36325	7.42e-42	178	Other_virus	DNA	Viruses	unclassified	unclassified	Herpesvirales	Herpesviridae	Lymphocryptovirus	Human gammaherpesvirus 4
WTG.X;contig_12577	MH590571.1	72.021	193	54	0	8	200	36402	36210	3.08e-20	105	Other_virus	DNA	Viruses	unclassified	unclassified	Herpesvirales	Herpesviridae	Lymphocryptovirus	Human gammaherpesvirus 4
WTG.X;contig_12779	D00735.1	72.381	105	19	2	68	162	950	1054	4.83e-06	59.9	Other_virus	DNA	Viruses	unclassified	unclassified	unclassified	Papillomaviridae	Alphapapillomavirus	Alphapapillomavirus 9
WTG.X;contig_12880	MH590571.1	71.845	206	58	0	5	210	36405	36200	7.53e-22	111	Other_virus	DNA	Viruses	unclassified	unclassified	Herpesvirales	Herpesviridae	Lymphocryptovirus	Human gammaherpesvirus 4
WTG.X;contig_12905	D00735.1	67.13	216	33	9	269	479	1038	856	9.75e-08	64.4	Other_virus	DNA	Viruses	unclassified	unclassified	unclassified	Papillomaviridae	Alphapapillomavirus	Alphapapillomavirus 9
WTG.X;contig_12746	MH590571.1	73.301	206	55	0	78	283	36332	36127	1.26e-25	124	Other_virus	DNA	Viruses	unclassified	unclassified	Herpesvirales	Herpesviridae	Lymphocryptovirus	Human gammaherpesvirus 4
WTG.X;contig_13094	KY094066.1	75.472	106	17	3	206	303	8511	8615	5.74e-09	69.8	Other_virus	DNA	Viruses	unclassified	unclassified	unclassified	Poxviridae	unclassified	BeAn 58058 virus
WTG.X;contig_12723	MH590571.1	70.811	185	54	0	5	189	36405	36221	6.06e-16	91.5	Other_virus	DNA	Viruses	unclassified	unclassified	Herpesvirales	Herpesviridae	Lymphocryptovirus	Human gammaherpesvirus 4
WTG.X;contig_12984	MH590571.1	76.037	217	52	0	117	333	36350	36134	6.75e-36	158	Other_virus	DNA	Viruses	unclassified	unclassified	Herpesvirales	Herpesviridae	Lymphocryptovirus	Human gammaherpesvirus 4
WTG.X;contig_12815	MH590571.1	75.735	136	33	0	116	251	36294	36159	1.88e-17	97.8	Other_virus	DNA	Viruses	unclassified	unclassified	Herpesvirales	Herpesviridae	Lymphocryptovirus	Human gammaherpesvirus 4
WTG.X;contig_12704	MH590571.1	73.704	270	69	2	5	273	36405	36137	2.07e-36	160	Other_virus	DNA	Viruses	unclassified	unclassified	Herpesvirales	Herpesviridae	Lymphocryptovirus	Human gammaherpesvirus 4
WTG.X;contig_12856	V01184.1	89.718	496	51	0	114	609	1846	2341	0	665	Other_virus	RNA	Viruses	unclassified	unclassified	Ortervirales	Retroviridae	Gammaretrovirus	Moloney murine sarcoma virus
WTG.X;contig_13605	MH590571.1	71.765	170	43	1	247	411	36134	36303	8.1e-16	91.5	Other_virus	DNA	Viruses	unclassified	unclassified	Herpesvirales	Herpesviridae	Lymphocryptovirus	Human gammaherpesvirus 4
WTG.X;contig_13155	MH590571.1	70.619	194	57	0	232	425	36212	36405	1.73e-16	94.2	Other_virus	DNA	Viruses	unclassified	unclassified	Herpesvirales	Herpesviridae	Lymphocryptovirus	Human gammaherpesvirus 4
WTG.X;contig_13279	MH590571.1	79.245	106	22	0	384	489	36237	36342	2.05e-16	93.3	Other_virus	DNA	Viruses	unclassified	unclassified	Herpesvirales	Herpesviridae	Lymphocryptovirus	Human gammaherpesvirus 4
WTG.X;contig_13224	MH590571.1	73.793	290	70	3	146	432	36056	36342	6.72e-41	175	Other_virus	DNA	Viruses	unclassified	unclassified	Herpesvirales	Herpesviridae	Lymphocryptovirus	Human gammaherpesvirus 4
WTG.X;contig_13694	X94741.1	73.333	105	20	2	223	319	1035	1139	3.74e-07	62.6	Other_virus	DNA	Viruses	unclassified	unclassified	unclassified	Papillomaviridae	Alphapapillomavirus	Alphapapillomavirus 9
WTG.X;contig_13892	MH590571.1	69.767	129	39	0	50	178	35585	35457	2.44e-06	59	Other_virus	DNA	Viruses	unclassified	unclassified	Herpesvirales	Herpesviridae	Lymphocryptovirus	Human gammaherpesvirus 4
WTG.X;contig_13956	MH590571.1	67.672	232	73	2	94	324	34073	34303	3.41e-11	76.1	Other_virus	DNA	Viruses	unclassified	unclassified	Herpesvirales	Herpesviridae	Lymphocryptovirus	Human gammaherpesvirus 4
WTG.X;contig_13692	AY117144.1	90.291	309	30	0	253	561	238	546	1.78e-115	423	Other_virus	RNA	Viruses	unclassified	unclassified	unclassified	Flaviviridae	Pestivirus	Pestivirus A
WTG.X;contig_13714	KY701527.1	83.523	176	27	2	140	314	517	691	1.18e-42	180	Other_virus	RNA	Viruses	unclassified	unclassified	Ortervirales	Retroviridae	unclassified	Akodon sp. endogenous virus mysTR
WTG.X;contig_13627	AB979448.1	85.088	228	34	0	4	231	5456	5683	2.04e-66	259	Other_virus	RNA	Viruses	unclassified	unclassified	Ortervirales	Retroviridae	Gammaretrovirus	Baboon endogenous virus
WTG.X;contig_13712	AB979448.1	85.088	228	34	0	4	231	5456	5683	2.25e-66	259	Other_virus	RNA	Viruses	unclassified	unclassified	Ortervirales	Retroviridae	Gammaretrovirus	Baboon endogenous virus
WTG.X;contig_13792	AF191073.1	72.535	284	71	3	761	1039	1242	961	1.69e-34	155	Other_virus	DNA	Viruses	unclassified	unclassified	Herpesvirales	Herpesviridae	Cytomegalovirus	Cercopithecine betaherpesvirus 5
WTG.X;contig_13556	KY766069.1	75	100	16	4	793	884	10973	10875	9.02e-06	59	Other_virus	RNA	Viruses	unclassified	unclassified	unclassified	Flaviviridae	Flavivirus	Zika virus
WTG.X;contig_13957	K02606.1	78.431	102	21	1	424	525	670	770	5.34e-13	82.4	Other_virus	DNA	Viruses	unclassified	unclassified	unclassified	Polyomaviridae	Betapolyomavirus	Macaca mulatta polyomavirus 1
WTG.X;contig_13940	K02606.1	74.054	185	25	3	176	351	751	581	3.16e-26	125	Other_virus	DNA	Viruses	unclassified	unclassified	unclassified	Polyomaviridae	Betapolyomavirus	Macaca mulatta polyomavirus 1
WTG.X;contig_14032	MH590571.1	71.2	125	36	0	193	317	36405	36281	1.04e-07	64.4	Other_virus	DNA	Viruses	unclassified	unclassified	Herpesvirales	Herpesviridae	Lymphocryptovirus	Human gammaherpesvirus 4
WTG.X;contig_13858	DQ149153.1	73.077	156	36	3	6	155	3934	4089	9.71e-14	85.1	Other_virus	DNA	Viruses	unclassified	unclassified	Herpesvirales	Herpesviridae	Simplexvirus	Papiine alphaherpesvirus 2
WTG.X;contig_14094	MN905546.1	81.757	148	26	1	285	432	190298	190152	3.97e-31	142	Phages	DNA	Viruses	unclassified	unclassified	Caudovirales	Myoviridae	unclassified	Pseudomonas phage PN05
WTG.X;contig_14556	K02606.1	77.419	186	22	7	160	341	582	751	1.95e-28	133	Other_virus	DNA	Viruses	unclassified	unclassified	unclassified	Polyomaviridae	Betapolyomavirus	Macaca mulatta polyomavirus 1
WTG.X;contig_13973	NC_038858.1	75.194	129	32	0	175	303	2430	2558	1.47e-15	89.7	Other_virus	RNA	Viruses	unclassified	unclassified	Ortervirales	Retroviridae	Gammaretrovirus	Finkel-Biskis-Jinkins murine sarcoma virus
WTG.X;contig_14726	MH590571.1	72.161	273	71	3	358	629	36402	36134	6.7e-31	141	Other_virus	DNA	Viruses	unclassified	unclassified	Herpesvirales	Herpesviridae	Lymphocryptovirus	Human gammaherpesvirus 4
WTG.X;contig_14406	MK948414.1	92.913	127	9	0	1	127	213	339	4.7e-45	189	Other_virus	RNA	Viruses	unclassified	unclassified	Ortervirales	Retroviridae	Gammaretrovirus	Porcine type-C oncovirus
WTG.X;contig_14130	U37066.1	73.832	107	16	4	517	612	3182	3077	2.29e-06	60.8	Other_virus	RNA	Viruses	unclassified	unclassified	Ortervirales	Retroviridae	unclassified	Human endogenous retrovirus
WTG.X;contig_14880	U37066.1	72.115	104	13	3	482	569	3190	3087	4.98e-06	59	Other_virus	RNA	Viruses	unclassified	unclassified	Ortervirales	Retroviridae	unclassified	Human endogenous retrovirus
WTG.X;contig_14807	M36806.1	73.656	186	35	6	280	462	299	125	1.26e-18	101	Other_virus	RNA	Viruses	unclassified	unclassified	unclassified	Flaviviridae	Flavivirus	Dengue virus
WTG.X;contig_14353	HQ632825.1	70.803	137	37	1	307	443	67297	67164	7.58e-08	66.2	Phages	DNA	Viruses	unclassified	unclassified	Caudovirales	Myoviridae	unclassified	Prochlorococcus phage P-SSM5
WTG.X;contig_14620	KM209318.1	75.225	222	43	7	134	349	513	728	3.5e-28	132	Phages	DNA	Viruses	unclassified	unclassified	Caudovirales	Ackermannviridae	Limestonevirus	Dickeya phage phiDP23.1
WTG.X;contig_14451	KM209313.1	81.503	173	24	2	35	200	386	557	9.66e-39	167	Phages	DNA	Viruses	unclassified	unclassified	Caudovirales	Ackermannviridae	Limestonevirus	Dickeya phage phiDP23.1
WTG.X;contig_14542	KM209255.1	68.313	243	66	4	24	262	296	531	1e-13	84.2	Phages	DNA	Viruses	unclassified	unclassified	Caudovirales	Ackermannviridae	Limestonevirus	Dickeya phage phiDP10.3
WTG.X;contig_14904	K02606.1	71.963	214	40	5	667	875	768	570	1.44e-21	112	Other_virus	DNA	Viruses	unclassified	unclassified	unclassified	Polyomaviridae	Betapolyomavirus	Macaca mulatta polyomavirus 1
WTG.X;contig_14893	MH698400.1	70.43	186	41	6	28	209	131969	131794	2.72e-10	74.3	Other_virus	DNA	Viruses	unclassified	unclassified	Herpesvirales	Herpesviridae	Roseolovirus	Human betaherpesvirus 6A
WTG.X;contig_14900	MH590409.1	68	350	106	3	3254	3597	158311	157962	1.17e-23	120	Other_virus	DNA	Viruses	unclassified	unclassified	Herpesvirales	Herpesviridae	Lymphocryptovirus	Human gammaherpesvirus 4
WTG.X;contig_14957	K02606.1	75.728	103	17	4	222	322	661	757	6.18e-07	63.5	Other_virus	DNA	Viruses	unclassified	unclassified	unclassified	Polyomaviridae	Betapolyomavirus	Macaca mulatta polyomavirus 1
WTG.X;contig_14958	MH590571.1	75.676	111	22	5	435	540	35867	35977	2.05e-06	61.7	Other_virus	DNA	Viruses	unclassified	unclassified	Herpesvirales	Herpesviridae	Lymphocryptovirus	Human gammaherpesvirus 4
WTG.X;contig_15316	MH590571.1	73.723	137	33	1	95	228	36156	36292	7.05e-14	84.2	Other_virus	DNA	Viruses	unclassified	unclassified	Herpesvirales	Herpesviridae	Lymphocryptovirus	Human gammaherpesvirus 4
WTG.X;contig_15366	X94741.1	74.107	112	22	3	26	131	1030	1140	1.6e-07	65.3	Other_virus	DNA	Viruses	unclassified	unclassified	unclassified	Papillomaviridae	Alphapapillomavirus	Alphapapillomavirus 9
WTG.X;contig_15385	K02606.1	73.737	198	33	5	7	204	751	573	7.62e-24	118	Other_virus	DNA	Viruses	unclassified	unclassified	unclassified	Polyomaviridae	Betapolyomavirus	Macaca mulatta polyomavirus 1
WTG.X;contig_14740	AH012705.2	91.406	128	11	0	122	249	1657	1784	4.47e-43	182	Other_virus	RNA	Viruses	unclassified	unclassified	unclassified	Flaviviridae	Pestivirus	Pestivirus A
WTG.X;contig_15582	MH590571.1	67.518	274	64	11	166	427	35566	35306	7.91e-09	68	Other_virus	DNA	Viruses	unclassified	unclassified	Herpesvirales	Herpesviridae	Lymphocryptovirus	Human gammaherpesvirus 4
WTG.X;contig_15428	V01541.1	80.347	346	68	0	100	445	2934	2589	5.65e-84	318	Other_virus	RNA	Viruses	unclassified	unclassified	Ortervirales	Retroviridae	Gammaretrovirus	Abelson murine leukemia virus
WTG.X;contig_15281	HF679134.1	73.188	138	23	8	134	271	39826	39703	3.5e-06	59.9	Other_virus	DNA	Viruses	unclassified	unclassified	unclassified	Poxviridae	Betaentomopoxvirus	Mythimna separata entomopoxvirus
WTG.X;contig_15585	KM209277.1	75.771	227	55	0	229	455	783	1009	5.77e-37	162	Phages	DNA	Viruses	unclassified	unclassified	Caudovirales	Ackermannviridae	Limestonevirus	Dickeya phage phiDP23.1
WTG.X;contig_15656	MH590571.1	71.978	182	50	1	256	436	36159	36340	5.89e-17	96	Other_virus	DNA	Viruses	unclassified	unclassified	Herpesvirales	Herpesviridae	Lymphocryptovirus	Human gammaherpesvirus 4
WTG.X;contig_15664	MH590409.1	70.233	215	58	4	396	605	158283	158070	1.06e-14	88.7	Other_virus	DNA	Viruses	unclassified	unclassified	Herpesvirales	Herpesviridae	Lymphocryptovirus	Human gammaherpesvirus 4
WTG.X;contig_15094	JN861040.1	78.767	146	25	4	1103	1246	353	494	3.1e-21	112	Other_virus	RNA	Viruses	unclassified	unclassified	Ortervirales	Retroviridae	Gammaretrovirus	Murine leukemia virus
WTG.X;contig_15795	K02606.1	76.836	177	32	6	248	421	751	581	1.59e-23	116	Other_virus	DNA	Viruses	unclassified	unclassified	unclassified	Polyomaviridae	Betapolyomavirus	Macaca mulatta polyomavirus 1
WTG.X;contig_15800	MH590409.1	69.207	328	84	5	79	391	158031	158356	3.16e-27	130	Other_virus	DNA	Viruses	unclassified	unclassified	Herpesvirales	Herpesviridae	Lymphocryptovirus	Human gammaherpesvirus 4
WTG.X;contig_15810	X94741.1	74.074	108	21	3	211	312	1030	1136	3.65e-07	62.6	Other_virus	DNA	Viruses	unclassified	unclassified	unclassified	Papillomaviridae	Alphapapillomavirus	Alphapapillomavirus 9
WTG.X;contig_15402	GU934326.1	83.333	108	15	1	24	128	1658	1551	1.47e-22	113	Other_virus	RNA	Viruses	unclassified	unclassified	Ortervirales	Retroviridae	unclassified	LNras*SN acutely transforming retrovirus
WTG.X;contig_15415	GU934326.1	81.569	255	39	4	24	275	1658	1409	6.05e-60	238	Other_virus	RNA	Viruses	unclassified	unclassified	Ortervirales	Retroviridae	unclassified	LNras*SN acutely transforming retrovirus
WTG.X;contig_15434	GU934326.1	82.297	209	30	3	1	206	1454	1658	1.49e-49	204	Other_virus	RNA	Viruses	unclassified	unclassified	Ortervirales	Retroviridae	unclassified	LNras*SN acutely transforming retrovirus
WTG.X;contig_15782	X00740.1	76.613	124	16	4	296	407	168	46	1.19e-14	87.8	Other_virus	RNA	Viruses	unclassified	unclassified	Ortervirales	Retroviridae	Gammaretrovirus	Moloney murine sarcoma virus
WTG.X;contig_15910	KM209255.1	74.545	110	28	0	85	194	3676	3567	1.84e-10	73.4	Phages	DNA	Viruses	unclassified	unclassified	Caudovirales	Ackermannviridae	Limestonevirus	Dickeya phage phiDP10.3
WTG.X;contig_15775	MK559457.1	78.571	112	20	4	602	711	4849	4740	2.66e-12	80.6	Other_virus	RNA	Viruses	unclassified	unclassified	Ortervirales	Retroviridae	Betaretrovirus	Enzootic nasal tumour virus of goats
WTG.X;contig_15931	KM209318.1	80.682	176	31	3	165	339	1195	1368	6.37e-35	154	Phages	DNA	Viruses	unclassified	unclassified	Caudovirales	Ackermannviridae	Limestonevirus	Dickeya phage phiDP23.1
WTG.X;contig_15897	MK385458.1	74.286	105	17	3	287	382	1862	1759	1.29e-07	64.4	Other_virus	RNA	Viruses	unclassified	unclassified	Ortervirales	Retroviridae	Lentivirus	Human immunodeficiency virus 1
WTG.X;contig_15947	MH590571.1	68.902	164	50	1	341	503	36237	36400	3.46e-07	63.5	Other_virus	DNA	Viruses	unclassified	unclassified	Herpesvirales	Herpesviridae	Lymphocryptovirus	Human gammaherpesvirus 4
WTG.X;contig_15692	KP317931.1	73.282	131	33	1	181	309	4797	4927	1.24e-11	77	Other_virus	RNA	Viruses	Negarnaviricota	Monjiviricetes	Mononegavirales	Pneumoviridae	Orthopneumovirus	Human orthopneumovirus
WTG.X;contig_16260	KY094066.1	75	100	18	2	452	544	8612	8513	3.27e-08	66.2	Other_virus	DNA	Viruses	unclassified	unclassified	unclassified	Poxviridae	unclassified	BeAn 58058 virus
WTG.X;contig_16203	KY094066.1	75	100	18	2	530	622	8612	8513	3.74e-08	66.2	Other_virus	DNA	Viruses	unclassified	unclassified	unclassified	Poxviridae	unclassified	BeAn 58058 virus
WTG.X;contig_16456	MH590571.1	70.711	239	58	4	194	421	36325	36088	2.45e-21	110	Other_virus	DNA	Viruses	unclassified	unclassified	Herpesvirales	Herpesviridae	Lymphocryptovirus	Human gammaherpesvirus 4
WTG.X;contig_16373	KM209277.1	89.333	150	16	0	123	272	1040	1189	1.55e-48	199	Phages	DNA	Viruses	unclassified	unclassified	Caudovirales	Ackermannviridae	Limestonevirus	Dickeya phage phiDP23.1
WTG.X;contig_16118	K02606.1	71.963	107	20	2	113	218	787	690	3.7e-06	59	Other_virus	DNA	Viruses	unclassified	unclassified	unclassified	Polyomaviridae	Betapolyomavirus	Macaca mulatta polyomavirus 1
WTG.X;contig_16459	MK115464.1	82.069	145	26	0	171	315	299	155	2.22e-32	145	Other_virus	RNA	Viruses	unclassified	unclassified	Ortervirales	Retroviridae	Lentivirus	Human immunodeficiency virus 1
WTG.X;contig_16766	KM209255.1	71.622	222	51	5	236	449	3761	3978	2.98e-20	105	Phages	DNA	Viruses	unclassified	unclassified	Caudovirales	Ackermannviridae	Limestonevirus	Dickeya phage phiDP10.3
WTG.X;contig_16338	K01216.1	74.699	166	37	3	144	307	1793	1955	2.9e-19	102	Other_virus	RNA	Viruses	unclassified	unclassified	Ortervirales	Retroviridae	Alpharetrovirus	Avian leukosis virus
WTG.X;contig_16547	MH590571.1	71.354	192	54	1	9	199	36402	36211	4.39e-17	96	Other_virus	DNA	Viruses	unclassified	unclassified	Herpesvirales	Herpesviridae	Lymphocryptovirus	Human gammaherpesvirus 4
WTG.X;contig_16794	K02606.1	72.642	106	29	0	440	545	662	767	2.12e-06	61.7	Other_virus	DNA	Viruses	unclassified	unclassified	unclassified	Polyomaviridae	Betapolyomavirus	Macaca mulatta polyomavirus 1
WTG.X;contig_16404	AF191073.1	80.519	154	22	3	175	321	876	724	1.49e-29	137	Other_virus	DNA	Viruses	unclassified	unclassified	Herpesvirales	Herpesviridae	Cytomegalovirus	Cercopithecine betaherpesvirus 5
WTG.X;contig_16234	AF191073.1	78.799	283	56	3	1	282	2960	3239	1.07e-57	231	Other_virus	DNA	Viruses	unclassified	unclassified	Herpesvirales	Herpesviridae	Cytomegalovirus	Cercopithecine betaherpesvirus 5
WTG.X;contig_16036	AF065756.1	76.636	107	19	3	129	232	399	296	3.77e-10	73.4	Other_virus	DNA	Viruses	unclassified	unclassified	Herpesvirales	Herpesviridae	Cytomegalovirus	Cercopithecine betaherpesvirus 5
WTG.X;contig_16469	AF065689.1	79.808	104	17	4	268	369	387	488	5.95e-12	79.7	Other_virus	DNA	Viruses	unclassified	unclassified	Herpesvirales	Herpesviridae	Cytomegalovirus	Cercopithecine betaherpesvirus 5
WTG.X;contig_16886	HE984515.1	75	100	19	2	374	468	194	96	2.37e-07	65.3	Other_virus	DNA	Viruses	unclassified	unclassified	unclassified	Papillomaviridae	Alphapapillomavirus	Alphapapillomavirus 9
WTG.X;contig_16966	MH590409.1	67.961	309	93	4	183	486	158377	158070	1.33e-18	100	Other_virus	DNA	Viruses	unclassified	unclassified	Herpesvirales	Herpesviridae	Lymphocryptovirus	Human gammaherpesvirus 4
WTG.X;contig_16343	AB898755.1	71.642	134	38	0	297	430	1767	1634	7.49e-10	71.6	Other_virus	RNA	Viruses	unclassified	unclassified	Ortervirales	Retroviridae	Gammaretrovirus	Feline leukemia virus
WTG.X;contig_17069	MH590571.1	72.874	247	67	0	5	251	36405	36159	1.72e-31	144	Other_virus	DNA	Viruses	unclassified	unclassified	Herpesvirales	Herpesviridae	Lymphocryptovirus	Human gammaherpesvirus 4
WTG.X;contig_16935	D00735.1	72.358	123	23	3	284	395	1052	930	5.46e-08	66.2	Other_virus	DNA	Viruses	unclassified	unclassified	unclassified	Papillomaviridae	Alphapapillomavirus	Alphapapillomavirus 9
WTG.X;contig_16959	M17870.1	84.404	436	68	0	1	436	1351	916	4.73e-133	480	Other_virus	RNA	Viruses	unclassified	unclassified	Ortervirales	Retroviridae	Alpharetrovirus	Avian leukosis virus
WTG.X;contig_16476	KY369926.1	72.054	297	83	0	251	547	79353	79649	5.35e-37	162	Other_virus	DNA	Viruses	unclassified	unclassified	unclassified	Poxviridae	Orthopoxvirus	Cowpox virus
WTG.X;contig_17340	MH590571.1	71.489	235	65	2	6	239	36405	36172	9.96e-23	115	Other_virus	DNA	Viruses	unclassified	unclassified	Herpesvirales	Herpesviridae	Lymphocryptovirus	Human gammaherpesvirus 4
WTG.X;contig_17349	MH590571.1	68.689	511	151	6	68	572	36342	35835	7.54e-44	185	Other_virus	DNA	Viruses	unclassified	unclassified	Herpesvirales	Herpesviridae	Lymphocryptovirus	Human gammaherpesvirus 4
WTG.X;contig_17354	MH590571.1	74.882	211	53	0	73	283	36337	36127	3.88e-31	142	Other_virus	DNA	Viruses	unclassified	unclassified	Herpesvirales	Herpesviridae	Lymphocryptovirus	Human gammaherpesvirus 4
WTG.X;contig_17357	MH590571.1	74.619	197	50	0	5	201	36405	36209	7.47e-28	131	Other_virus	DNA	Viruses	unclassified	unclassified	Herpesvirales	Herpesviridae	Lymphocryptovirus	Human gammaherpesvirus 4
WTG.X;contig_16495	KU749309.1	70.588	255	75	0	1	255	54514	54768	3.16e-25	123	Other_virus	DNA	Viruses	unclassified	unclassified	unclassified	Poxviridae	Orthopoxvirus	Raccoonpox virus
WTG.X;contig_17078	MK072412.1	78.704	108	21	2	13	119	17024	17130	6.76e-14	85.1	Other_virus	DNA	Viruses	unclassified	unclassified	unclassified	Mimiviridae	unclassified	Hyperionvirus sp.
WTG.X;contig_17042	AY380826.1	72.779	349	77	11	13	352	7145	6806	5.75e-39	168	Other_virus	DNA	Viruses	unclassified	unclassified	unclassified	Iridoviridae	Lymphocystivirus	Lymphocystis disease virus - isolate China
WTG.X;contig_17023	JN134185.1	79.433	141	29	0	24	164	1329	1189	7.06e-26	124	Other_virus	RNA	Viruses	unclassified	unclassified	Ortervirales	Retroviridae	Betaretrovirus	Mason-Pfizer monkey virus
WTG.X;contig_17368	MH590571.1	72.561	164	42	2	147	307	36187	36350	8.45e-15	87.8	Other_virus	DNA	Viruses	unclassified	unclassified	Herpesvirales	Herpesviridae	Lymphocryptovirus	Human gammaherpesvirus 4
WTG.X;contig_16944	MG807320.1	78.906	128	25	2	1	127	372461	372335	3.1e-19	103	Other_virus	DNA	Viruses	unclassified	unclassified	unclassified	Mimiviridae	unclassified	Moumouvirus
WTG.X;contig_17619	MH590409.1	70.936	203	58	1	182	383	156877	156675	3.7e-18	98.7	Other_virus	DNA	Viruses	unclassified	unclassified	Herpesvirales	Herpesviridae	Lymphocryptovirus	Human gammaherpesvirus 4
WTG.X;contig_17742	MH590409.1	68.098	326	104	0	410	735	157437	157762	2.27e-24	120	Other_virus	DNA	Viruses	unclassified	unclassified	Herpesvirales	Herpesviridae	Lymphocryptovirus	Human gammaherpesvirus 4
WTG.X;contig_17406	MH590571.1	77.419	155	35	0	97	251	36313	36159	3.88e-25	123	Other_virus	DNA	Viruses	unclassified	unclassified	Herpesvirales	Herpesviridae	Lymphocryptovirus	Human gammaherpesvirus 4
WTG.X;contig_17371	MH590571.1	72.603	146	37	1	109	251	36301	36156	3.82e-13	82.4	Other_virus	DNA	Viruses	unclassified	unclassified	Herpesvirales	Herpesviridae	Lymphocryptovirus	Human gammaherpesvirus 4
WTG.X;contig_17439	KM209318.1	81.081	148	26	2	300	445	748	601	5.85e-29	134	Phages	DNA	Viruses	unclassified	unclassified	Caudovirales	Ackermannviridae	Limestonevirus	Dickeya phage phiDP23.1
WTG.X;contig_17608	MH698403.1	73.333	150	24	7	6	152	131831	131967	1.17e-10	74.3	Other_virus	DNA	Viruses	unclassified	unclassified	Herpesvirales	Herpesviridae	Roseolovirus	Human betaherpesvirus 6A
WTG.X;contig_17496	AF191073.1	87.5	112	14	0	430	541	2909	3020	1.75e-30	140	Other_virus	DNA	Viruses	unclassified	unclassified	Herpesvirales	Herpesviridae	Cytomegalovirus	Cercopithecine betaherpesvirus 5
WTG.X;contig_18202	MH590571.1	69.907	216	64	1	75	289	36342	36127	2e-16	94.2	Other_virus	DNA	Viruses	unclassified	unclassified	Herpesvirales	Herpesviridae	Lymphocryptovirus	Human gammaherpesvirus 4
WTG.X;contig_18013	K02606.1	80.583	103	20	0	208	310	766	664	2.05e-17	96.9	Other_virus	DNA	Viruses	unclassified	unclassified	unclassified	Polyomaviridae	Betapolyomavirus	Macaca mulatta polyomavirus 1
WTG.X;contig_17822	K02606.1	83.74	123	16	3	179	300	783	664	5.81e-25	123	Other_virus	DNA	Viruses	unclassified	unclassified	unclassified	Polyomaviridae	Betapolyomavirus	Macaca mulatta polyomavirus 1
WTG.X;contig_17858	K02606.1	88	100	11	1	22	120	751	652	1.07e-25	123	Other_virus	DNA	Viruses	unclassified	unclassified	unclassified	Polyomaviridae	Betapolyomavirus	Macaca mulatta polyomavirus 1
WTG.X;contig_18241	K02606.1	80.952	105	19	1	285	389	665	768	3.17e-17	96.9	Other_virus	DNA	Viruses	unclassified	unclassified	unclassified	Polyomaviridae	Betapolyomavirus	Macaca mulatta polyomavirus 1
WTG.X;contig_18286	K02606.1	76.364	110	23	2	145	254	671	777	7.08e-11	76.1	Other_virus	DNA	Viruses	unclassified	unclassified	unclassified	Polyomaviridae	Betapolyomavirus	Macaca mulatta polyomavirus 1
WTG.X;contig_18298	MH590571.1	74.419	129	32	1	106	233	36262	36134	1.15e-12	81.5	Other_virus	DNA	Viruses	unclassified	unclassified	Herpesvirales	Herpesviridae	Lymphocryptovirus	Human gammaherpesvirus 4
WTG.X;contig_18011	MN631022.1	70.588	136	40	0	16	151	9984	10119	2.18e-08	66.2	Other_virus	DNA	Viruses	unclassified	unclassified	unclassified	Adomaviridae	unclassified	Micropterus dolomieu adomavirus 2
WTG.X;contig_18320	KM209318.1	70.199	151	40	3	312	462	499	644	1.57e-06	61.7	Phages	DNA	Viruses	unclassified	unclassified	Caudovirales	Ackermannviridae	Limestonevirus	Dickeya phage phiDP23.1
WTG.X;contig_18379	KM209318.1	71.488	242	47	7	168	393	248	483	7.17e-23	114	Phages	DNA	Viruses	unclassified	unclassified	Caudovirales	Ackermannviridae	Limestonevirus	Dickeya phage phiDP23.1
WTG.X;contig_18550	MH590571.1	72	200	49	5	80	275	36080	36276	1.59e-16	94.2	Other_virus	DNA	Viruses	unclassified	unclassified	Herpesvirales	Herpesviridae	Lymphocryptovirus	Human gammaherpesvirus 4
WTG.X;contig_18137	MK630134.1	76.101	159	26	5	4	154	124000	124154	7.6e-20	104	Other_virus	DNA	Viruses	unclassified	unclassified	Herpesvirales	Herpesviridae	Roseolovirus	Human betaherpesvirus 6A
WTG.X;contig_18486	MK457954.1	82.353	102	18	0	7	108	3108	3209	1.14e-19	104	Other_virus	RNA	Viruses	unclassified	unclassified	Ortervirales	Retroviridae	Lentivirus	Human immunodeficiency virus 1
WTG.X;contig_18513	MK561030.1	72.549	255	60	5	208	457	5800	5551	7.72e-28	132	Other_virus	RNA	Viruses	unclassified	unclassified	Ortervirales	Retroviridae	Betaretrovirus	Squirrel monkey retrovirus
WTG.X;contig_18411	Z35638.1	99.078	217	2	0	60	276	1525	1309	5.42e-104	383	Phages	DNA	Viruses	unclassified	unclassified	unclassified	Microviridae	Sinsheimervirus	Escherichia virus phiX174
WTG.X;contig_18309	M15805.1	76.129	155	37	0	225	379	1475	1321	2.21e-22	113	Other_virus	RNA	Viruses	unclassified	unclassified	Ortervirales	Retroviridae	Gammaretrovirus	Feline leukemia virus
WTG.X;contig_18557	X05155.1	80.571	175	34	0	59	233	741	915	1.7e-37	163	Other_virus	RNA	Viruses	unclassified	unclassified	Ortervirales	Retroviridae	Gammaretrovirus	Feline leukemia virus
WTG.X;contig_18719	MH590409.1	69.748	238	71	1	158	394	157480	157243	1.82e-19	104	Other_virus	DNA	Viruses	unclassified	unclassified	Herpesvirales	Herpesviridae	Lymphocryptovirus	Human gammaherpesvirus 4
WTG.X;contig_18621	D00735.1	74.257	101	19	1	224	317	950	1050	5.42e-09	68	Other_virus	DNA	Viruses	unclassified	unclassified	unclassified	Papillomaviridae	Alphapapillomavirus	Alphapapillomavirus 9
WTG.X;contig_18678	D00735.1	75.49	102	17	2	214	307	1047	946	3.13e-09	70.7	Other_virus	DNA	Viruses	unclassified	unclassified	unclassified	Papillomaviridae	Alphapapillomavirus	Alphapapillomavirus 9
WTG.X;contig_18958	AY117144.1	93.548	217	14	0	65	281	236	452	1.7e-87	329	Other_virus	RNA	Viruses	unclassified	unclassified	unclassified	Flaviviridae	Pestivirus	Pestivirus A
WTG.X;contig_18730	MH590571.1	69.231	130	27	1	201	317	36263	36134	2.17e-07	62.6	Other_virus	DNA	Viruses	unclassified	unclassified	Herpesvirales	Herpesviridae	Lymphocryptovirus	Human gammaherpesvirus 4
WTG.X;contig_19661	MH590571.1	69.915	236	68	3	25	258	35835	36069	1.46e-17	96.9	Other_virus	DNA	Viruses	unclassified	unclassified	Herpesvirales	Herpesviridae	Lymphocryptovirus	Human gammaherpesvirus 4
WTG.X;contig_19289	MH590571.1	71.491	228	64	1	32	258	35320	35547	4.88e-23	115	Other_virus	DNA	Viruses	unclassified	unclassified	Herpesvirales	Herpesviridae	Lymphocryptovirus	Human gammaherpesvirus 4
WTG.X;contig_19910	MH590571.1	70.463	281	76	5	201	477	36342	36065	5.15e-24	119	Other_virus	DNA	Viruses	unclassified	unclassified	Herpesvirales	Herpesviridae	Lymphocryptovirus	Human gammaherpesvirus 4
WTG.X;contig_19798	K02606.1	80.952	105	19	1	66	169	664	768	2.9e-17	96.9	Other_virus	DNA	Viruses	unclassified	unclassified	unclassified	Polyomaviridae	Betapolyomavirus	Macaca mulatta polyomavirus 1
WTG.X;contig_20000	K02606.1	75.138	181	21	5	834	1008	581	743	2.5e-25	123	Other_virus	DNA	Viruses	unclassified	unclassified	unclassified	Polyomaviridae	Betapolyomavirus	Macaca mulatta polyomavirus 1
WTG.X;contig_19621	K02606.1	77.885	104	19	3	253	355	27	127	5.19e-11	75.2	Other_virus	DNA	Viruses	unclassified	unclassified	unclassified	Polyomaviridae	Betapolyomavirus	Macaca mulatta polyomavirus 1
WTG.X;contig_19763	KM209255.1	68.78	205	51	7	138	336	3577	3774	2.97e-07	62.6	Phages	DNA	Viruses	unclassified	unclassified	Caudovirales	Ackermannviridae	Limestonevirus	Dickeya phage phiDP10.3
WTG.X;contig_20157	KM209255.1	74.545	110	28	0	29	138	3568	3677	1.75e-10	73.4	Phages	DNA	Viruses	unclassified	unclassified	Caudovirales	Ackermannviridae	Limestonevirus	Dickeya phage phiDP10.3
WTG.X;contig_19475	GU568037.1	77.778	135	30	0	139	273	1999	2133	4.18e-21	109	Phages	DNA	Viruses	unclassified	unclassified	Caudovirales	Myoviridae	unclassified	Deep-sea thermophilic phage D6E
WTG.X;contig_19920	KM209318.1	74.874	199	39	6	33	225	532	725	2.1e-23	117	Phages	DNA	Viruses	unclassified	unclassified	Caudovirales	Ackermannviridae	Limestonevirus	Dickeya phage phiDP23.1
WTG.X;contig_19383	JQ303225.1	70.079	127	38	0	258	384	7452	7578	3.92e-06	59	Other_virus	RNA	Viruses	unclassified	unclassified	Ortervirales	Retroviridae	Gammaretrovirus	Bat gammaretrovirus
WTG.X;contig_20239	MG659722.1	70.079	127	38	0	298	424	12479	12605	6.47e-06	59	Other_virus	RNA	Viruses	Negarnaviricota	Ellioviricetes	Bunyavirales	Nairoviridae	Orthonairovirus	Crimean-Congo hemorrhagic fever orthonairovirus
WTG.X;contig_20185	MH078547.1	74.286	105	16	3	24	118	161	264	1.92e-07	65.3	Other_virus	RNA	Viruses	unclassified	unclassified	Ortervirales	Retroviridae	Lentivirus	Human immunodeficiency virus 1
WTG.X;contig_18953	MH590409.1	67.866	389	110	4	169	543	158410	158023	6.02e-30	138	Other_virus	DNA	Viruses	unclassified	unclassified	Herpesvirales	Herpesviridae	Lymphocryptovirus	Human gammaherpesvirus 4
WTG.X;contig_20076	MH590409.1	66.598	488	140	10	223	690	158397	157913	2.22e-25	124	Other_virus	DNA	Viruses	unclassified	unclassified	Herpesvirales	Herpesviridae	Lymphocryptovirus	Human gammaherpesvirus 4
WTG.X;contig_19651	JQ815363.1	78.788	198	42	0	204	401	241627	241430	4.03e-39	168	Other_virus	DNA	Viruses	unclassified	unclassified	Herpesvirales	Alloherpesviridae	Cyprinivirus	Cyprinid herpesvirus 1
WTG.X;contig_20250	MH590571.1	75.397	126	31	0	499	624	36134	36259	1.25e-14	88.7	Other_virus	DNA	Viruses	unclassified	unclassified	Herpesvirales	Herpesviridae	Lymphocryptovirus	Human gammaherpesvirus 4
WTG.X;contig_20270	MK385458.1	69.364	173	40	5	246	405	1726	1554	2.75e-07	63.5	Other_virus	RNA	Viruses	unclassified	unclassified	Ortervirales	Retroviridae	Lentivirus	Human immunodeficiency virus 1
WTG.X;contig_20347	MH590409.1	68.015	272	87	0	14	285	158191	157920	4.01e-18	99.6	Other_virus	DNA	Viruses	unclassified	unclassified	Herpesvirales	Herpesviridae	Lymphocryptovirus	Human gammaherpesvirus 4
WTG.X;contig_18816	AB823818.1	69.296	355	107	2	1	354	18241	17888	3.34e-31	142	Phages	DNA	Viruses	unclassified	unclassified	Caudovirales	Myoviridae	unclassified	Thermus phage phi OH2
WTG.X;contig_20341	D00735.1	74.286	105	18	3	64	160	951	1054	2.59e-07	63.5	Other_virus	DNA	Viruses	unclassified	unclassified	unclassified	Papillomaviridae	Alphapapillomavirus	Alphapapillomavirus 9
WTG.X;contig_20512	M60765.1	72.932	133	26	4	71	194	2701	2570	2.29e-09	69.8	Other_virus	DNA	Viruses	unclassified	unclassified	unclassified	Hepadnaviridae	Orthohepadnavirus	Woodchuck hepatitis virus
WTG.X;contig_20811	X00740.1	83.962	106	15	2	778	883	68	171	1.79e-20	108	Other_virus	RNA	Viruses	unclassified	unclassified	Ortervirales	Retroviridae	Gammaretrovirus	Moloney murine sarcoma virus
WTG.X;contig_20014	AF191073.1	76.761	142	33	0	288	429	1086	1227	2.58e-21	109	Other_virus	DNA	Viruses	unclassified	unclassified	Herpesvirales	Herpesviridae	Cytomegalovirus	Cercopithecine betaherpesvirus 5
WTG.X;contig_20947	K02606.1	71.545	123	33	1	1033	1155	671	791	9.18e-07	62.6	Other_virus	DNA	Viruses	unclassified	unclassified	unclassified	Polyomaviridae	Betapolyomavirus	Macaca mulatta polyomavirus 1
WTG.X;contig_21011	K02606.1	73.158	190	30	8	113	300	751	581	1.77e-17	96.9	Other_virus	DNA	Viruses	unclassified	unclassified	unclassified	Polyomaviridae	Betapolyomavirus	Macaca mulatta polyomavirus 1
WTG.X;contig_20583	AF065689.1	76.19	105	19	5	470	571	387	488	1.97e-06	60.8	Other_virus	DNA	Viruses	unclassified	unclassified	Herpesvirales	Herpesviridae	Cytomegalovirus	Cercopithecine betaherpesvirus 5
WTG.X;contig_20939	AF204951.2	70.312	128	28	2	191	317	239799	239917	7.38e-07	60.8	Other_virus	DNA	Viruses	unclassified	unclassified	unclassified	Phycodnaviridae	Phaeovirus	Ectocarpus siliculosus virus 1
WTG.X;contig_20964	MH320556.1	81.481	135	25	0	193	327	82396	82262	1.53e-27	132	Other_virus	DNA	Viruses	unclassified	unclassified	unclassified	Poxviridae	Molluscipoxvirus	Molluscum contagiosum virus
WTG.X;contig_20864	MF405918.1	76.238	101	24	0	559	659	1403903	1404003	8.53e-11	75.2	Other_virus	DNA	Viruses	unclassified	unclassified	unclassified	Mimiviridae	Tupanvirus	Tupanvirus deep ocean
WTG.X;contig_21204	MH590409.1	73.276	116	29	2	125	239	158366	158252	4.03e-07	63.5	Other_virus	DNA	Viruses	unclassified	unclassified	Herpesvirales	Herpesviridae	Lymphocryptovirus	Human gammaherpesvirus 4
WTG.X;contig_21188	X94741.1	74.074	108	21	3	59	160	1030	1136	2.05e-07	62.6	Other_virus	DNA	Viruses	unclassified	unclassified	unclassified	Papillomaviridae	Alphapapillomavirus	Alphapapillomavirus 9
WTG.X;contig_21183	KY370092.1	74.495	396	101	0	1	396	4338	4733	2.44e-66	260	Other_virus	RNA	Viruses	unclassified	unclassified	unclassified	Flaviviridae	Hepacivirus	Rodent hepacvirus
WTG.X;contig_20990	HQ698924.1	73.874	111	29	0	123	233	228	338	1.74e-09	70.7	Other_virus	DNA	Viruses	unclassified	unclassified	Herpesvirales	Herpesviridae	Rhadinovirus	Cricetid gammaherpesvirus 2
WTG.X;contig_21257	M60765.1	70.922	141	33	4	101	234	103	242	3.08e-06	59.9	Other_virus	DNA	Viruses	unclassified	unclassified	unclassified	Hepadnaviridae	Orthohepadnavirus	Woodchuck hepatitis virus
WTG.X;contig_21259	K02606.1	75	104	25	1	260	362	662	765	6.25e-09	68	Other_virus	DNA	Viruses	unclassified	unclassified	unclassified	Polyomaviridae	Betapolyomavirus	Macaca mulatta polyomavirus 1
WTG.X;contig_21251	X94741.1	69.082	207	41	6	101	299	943	1134	4e-12	79.7	Other_virus	DNA	Viruses	unclassified	unclassified	unclassified	Papillomaviridae	Alphapapillomavirus	Alphapapillomavirus 9
WTG.X;contig_21238	X94741.1	76.852	108	18	3	422	523	1136	1030	6.39e-11	76.1	Other_virus	DNA	Viruses	unclassified	unclassified	unclassified	Papillomaviridae	Alphapapillomavirus	Alphapapillomavirus 9
WTG.X;contig_21323	U37066.1	73.394	109	12	5	80	173	3605	3499	5.1e-06	59.9	Other_virus	RNA	Viruses	unclassified	unclassified	Ortervirales	Retroviridae	unclassified	Human endogenous retrovirus
WTG.X;contig_21280	D00735.1	76.471	102	15	3	397	490	1046	946	7.32e-10	71.6	Other_virus	DNA	Viruses	unclassified	unclassified	unclassified	Papillomaviridae	Alphapapillomavirus	Alphapapillomavirus 9
WTG.X;contig_21297	KY766069.1	74.528	106	18	3	244	341	10876	10980	7.81e-08	65.3	Other_virus	RNA	Viruses	unclassified	unclassified	unclassified	Flaviviridae	Flavivirus	Zika virus
WTG.X;contig_21273	MK458255.1	75.926	108	19	3	461	562	1247	1141	8.4e-10	71.6	Other_virus	RNA	Viruses	unclassified	unclassified	Ortervirales	Retroviridae	Lentivirus	Human immunodeficiency virus 1
WTG.X;contig_21356	D00735.1	75	120	23	3	246	364	1064	951	4.46e-11	75.2	Other_virus	DNA	Viruses	unclassified	unclassified	unclassified	Papillomaviridae	Alphapapillomavirus	Alphapapillomavirus 9
WTG.X;contig_21372	X94741.1	75	108	20	3	430	531	1136	1030	3.36e-08	67.1	Other_virus	DNA	Viruses	unclassified	unclassified	unclassified	Papillomaviridae	Alphapapillomavirus	Alphapapillomavirus 9
WTG.X;contig_21378	X94741.1	76.852	108	18	3	345	446	1136	1030	5.5e-11	76.1	Other_virus	DNA	Viruses	unclassified	unclassified	unclassified	Papillomaviridae	Alphapapillomavirus	Alphapapillomavirus 9
WTG.X;contig_21400	X94741.1	76.699	103	17	3	440	535	1132	1030	7.99e-10	71.6	Other_virus	DNA	Viruses	unclassified	unclassified	unclassified	Papillomaviridae	Alphapapillomavirus	Alphapapillomavirus 9
WTG.X;contig_21337	X94741.1	73.585	106	21	3	309	408	1134	1030	3.88e-06	59	Other_virus	DNA	Viruses	unclassified	unclassified	unclassified	Papillomaviridae	Alphapapillomavirus	Alphapapillomavirus 9
WTG.X;contig_21450	D00735.1	76.238	101	15	3	1020	1112	1050	951	5.66e-09	69.8	Other_virus	DNA	Viruses	unclassified	unclassified	unclassified	Papillomaviridae	Alphapapillomavirus	Alphapapillomavirus 9
WTG.X;contig_21345	AF065699.1	73.786	103	19	3	63	158	549	448	4.38e-06	59	Other_virus	DNA	Viruses	unclassified	unclassified	Herpesvirales	Herpesviridae	Cytomegalovirus	Cercopithecine betaherpesvirus 5
WTG.X;contig_21480	D00735.1	75.238	105	17	3	64	160	951	1054	8.48e-09	68	Other_virus	DNA	Viruses	unclassified	unclassified	unclassified	Papillomaviridae	Alphapapillomavirus	Alphapapillomavirus 9
WTG.X;contig_21401	X00740.1	81.132	106	17	1	387	492	169	67	1.64e-18	100	Other_virus	RNA	Viruses	unclassified	unclassified	Ortervirales	Retroviridae	Gammaretrovirus	Moloney murine sarcoma virus
WTG.X;contig_21548	K02606.1	75.419	179	18	6	49	218	751	590	4.39e-25	122	Other_virus	DNA	Viruses	unclassified	unclassified	unclassified	Polyomaviridae	Betapolyomavirus	Macaca mulatta polyomavirus 1
WTG.X;contig_21330	AF065724.1	77.885	104	20	3	87	188	328	226	2.19e-10	74.3	Other_virus	DNA	Viruses	unclassified	unclassified	Herpesvirales	Herpesviridae	Cytomegalovirus	Cercopithecine betaherpesvirus 5
WTG.X;contig_21636	KY766069.1	75	100	17	3	283	374	10874	10973	3.03e-07	62.6	Other_virus	RNA	Viruses	unclassified	unclassified	unclassified	Flaviviridae	Flavivirus	Zika virus
WTG.X;contig_21456	KY094066.1	70.76	171	37	5	5	164	8316	8484	2.15e-10	73.4	Other_virus	DNA	Viruses	unclassified	unclassified	unclassified	Poxviridae	unclassified	BeAn 58058 virus
WTG.X;contig_21502	MH590409.1	69.973	373	98	5	29	388	157964	158335	1.27e-36	159	Other_virus	DNA	Viruses	unclassified	unclassified	Herpesvirales	Herpesviridae	Lymphocryptovirus	Human gammaherpesvirus 4
WTG.X;contig_21785	MH590409.1	68.11	254	79	2	198	450	156918	157170	1.06e-14	87.8	Other_virus	DNA	Viruses	unclassified	unclassified	Herpesvirales	Herpesviridae	Lymphocryptovirus	Human gammaherpesvirus 4
WTG.X;contig_21938	AF065689.1	73.636	110	25	3	464	570	469	361	5.22e-06	59	Other_virus	DNA	Viruses	unclassified	unclassified	Herpesvirales	Herpesviridae	Cytomegalovirus	Cercopithecine betaherpesvirus 5
WTG.X;contig_21646	AJ289710.2	74.79	119	21	4	69	179	3304	3187	2.98e-09	70.7	Other_virus	RNA	Viruses	unclassified	unclassified	Ortervirales	Retroviridae	unclassified	Human endogenous retrovirus H
WTG.X;contig_21815	MG659722.1	86.17	188	25	1	191	378	13209	13023	1.64e-54	219	Other_virus	RNA	Viruses	Negarnaviricota	Ellioviricetes	Bunyavirales	Nairoviridae	Orthonairovirus	Crimean-Congo hemorrhagic fever orthonairovirus
WTG.X;contig_21700	AJ289710.2	74.603	126	21	4	38	153	3338	3214	8.4e-11	76.1	Other_virus	RNA	Viruses	unclassified	unclassified	Ortervirales	Retroviridae	unclassified	Human endogenous retrovirus H
WTG.X;contig_21614	EU310872.1	88.356	146	17	0	212	357	244	389	1.14e-44	187	Other_virus	RNA	Viruses	Negarnaviricota	Monjiviricetes	Mononegavirales	Rhabdoviridae	Curiovirus	Curionopolis curiovirus
WTG.X;contig_21721	S74099.1	79.706	340	65	2	81	418	6015	5678	8.94e-78	297	Other_virus	RNA	Viruses	unclassified	unclassified	Ortervirales	Retroviridae	Alpharetrovirus	Avian myeloblastosis virus
WTG.X;contig_22109	KY094066.1	75.728	103	16	4	286	380	8613	8512	8.67e-08	64.4	Other_virus	DNA	Viruses	unclassified	unclassified	unclassified	Poxviridae	unclassified	BeAn 58058 virus
WTG.X;contig_22143	D00735.1	73.267	101	19	2	68	160	954	1054	3.74e-06	59.9	Other_virus	DNA	Viruses	unclassified	unclassified	unclassified	Papillomaviridae	Alphapapillomavirus	Alphapapillomavirus 9
WTG.X;contig_22137	D00735.1	74.167	120	18	5	346	464	1058	951	2.88e-08	67.1	Other_virus	DNA	Viruses	unclassified	unclassified	unclassified	Papillomaviridae	Alphapapillomavirus	Alphapapillomavirus 9
WTG.X;contig_22166	KY094066.1	75.238	105	17	3	284	380	8615	8512	7.1e-09	68	Other_virus	DNA	Viruses	unclassified	unclassified	unclassified	Poxviridae	unclassified	BeAn 58058 virus
WTG.X;contig_22182	D55717.1	85.95	242	34	0	153	394	1021	780	7.03e-74	284	Other_virus	RNA	Viruses	unclassified	unclassified	unclassified	Reoviridae	Rotavirus	Rotavirus C
WTG.X;contig_21978	X94741.1	75.229	109	19	4	225	327	1136	1030	7.43e-08	65.3	Other_virus	DNA	Viruses	unclassified	unclassified	unclassified	Papillomaviridae	Alphapapillomavirus	Alphapapillomavirus 9
WTG.X;contig_22174	K02606.1	81.481	108	19	1	319	426	662	768	4.21e-19	102	Other_virus	DNA	Viruses	unclassified	unclassified	unclassified	Polyomaviridae	Betapolyomavirus	Macaca mulatta polyomavirus 1
WTG.X;contig_22216	K02606.1	75.648	193	24	6	51	241	752	581	6.26e-28	131	Other_virus	DNA	Viruses	unclassified	unclassified	unclassified	Polyomaviridae	Betapolyomavirus	Macaca mulatta polyomavirus 1
WTG.X;contig_22392	MH590409.1	65.188	293	99	1	1	290	158095	158387	6.42e-09	68.9	Other_virus	DNA	Viruses	unclassified	unclassified	Herpesvirales	Herpesviridae	Lymphocryptovirus	Human gammaherpesvirus 4
WTG.X;contig_21962	MH590409.1	70.476	210	61	1	92	300	157332	157541	2.75e-18	98.7	Other_virus	DNA	Viruses	unclassified	unclassified	Herpesvirales	Herpesviridae	Lymphocryptovirus	Human gammaherpesvirus 4
WTG.X;contig_22510	MK458255.1	76.238	101	15	4	50	143	1141	1239	1.19e-07	65.3	Other_virus	RNA	Viruses	unclassified	unclassified	Ortervirales	Retroviridae	Lentivirus	Human immunodeficiency virus 1
WTG.X;contig_22486	K02606.1	74.51	102	20	2	37	137	666	762	9.01e-08	64.4	Other_virus	DNA	Viruses	unclassified	unclassified	unclassified	Polyomaviridae	Betapolyomavirus	Macaca mulatta polyomavirus 1
WTG.X;contig_22448	KM209318.1	72.067	358	90	8	269	622	1469	1118	4.14e-39	168	Phages	DNA	Viruses	unclassified	unclassified	Caudovirales	Ackermannviridae	Limestonevirus	Dickeya phage phiDP23.1
WTG.X;contig_22515	MH590571.1	71.168	274	65	4	3	267	36402	36134	3.33e-28	133	Other_virus	DNA	Viruses	unclassified	unclassified	Herpesvirales	Herpesviridae	Lymphocryptovirus	Human gammaherpesvirus 4
WTG.X;contig_22404	MK385458.1	70.588	153	34	4	357	498	1726	1574	2.93e-08	66.2	Other_virus	RNA	Viruses	unclassified	unclassified	Ortervirales	Retroviridae	Lentivirus	Human immunodeficiency virus 1
WTG.X;contig_22445	MH590409.1	67.213	305	86	3	480	775	158067	158366	8.12e-18	99.6	Other_virus	DNA	Viruses	unclassified	unclassified	Herpesvirales	Herpesviridae	Lymphocryptovirus	Human gammaherpesvirus 4
WTG.X;contig_22516	D00735.1	79.412	102	12	4	67	160	954	1054	9.66e-13	80.6	Other_virus	DNA	Viruses	unclassified	unclassified	unclassified	Papillomaviridae	Alphapapillomavirus	Alphapapillomavirus 9
WTG.X;contig_22396	D00735.1	74.286	105	18	3	345	441	1054	951	3.47e-07	63.5	Other_virus	DNA	Viruses	unclassified	unclassified	unclassified	Papillomaviridae	Alphapapillomavirus	Alphapapillomavirus 9
WTG.X;contig_22953	MH590571.1	68.636	220	65	2	171	388	35484	35267	1.63e-12	81.5	Other_virus	DNA	Viruses	unclassified	unclassified	Herpesvirales	Herpesviridae	Lymphocryptovirus	Human gammaherpesvirus 4
WTG.X;contig_22770	MH590409.1	69.512	164	44	4	127	287	158304	158464	1.27e-07	64.4	Other_virus	DNA	Viruses	unclassified	unclassified	Herpesvirales	Herpesviridae	Lymphocryptovirus	Human gammaherpesvirus 4
WTG.X;contig_22841	MH590409.1	68.683	463	137	4	719	1177	158007	158465	1.97e-41	178	Other_virus	DNA	Viruses	unclassified	unclassified	Herpesvirales	Herpesviridae	Lymphocryptovirus	Human gammaherpesvirus 4
WTG.X;contig_22798	MH590409.1	70.769	325	87	5	29	347	158031	158353	1.2e-31	144	Other_virus	DNA	Viruses	unclassified	unclassified	Herpesvirales	Herpesviridae	Lymphocryptovirus	Human gammaherpesvirus 4
WTG.X;contig_22564	KC779547.1	71.698	159	43	2	23	180	1178	1021	1.35e-11	77.9	Other_virus	RNA	Viruses	unclassified	unclassified	Ortervirales	Retroviridae	Gammaretrovirus	Koala retrovirus
WTG.X;contig_22910	AF065689.1	75.524	143	28	6	378	515	463	323	1.51e-12	80.6	Other_virus	DNA	Viruses	unclassified	unclassified	Herpesvirales	Herpesviridae	Cytomegalovirus	Cercopithecine betaherpesvirus 5
WTG.X;contig_23181	MH590409.1	70.879	182	53	0	228	409	158410	158229	1.93e-16	93.3	Other_virus	DNA	Viruses	unclassified	unclassified	Herpesvirales	Herpesviridae	Lymphocryptovirus	Human gammaherpesvirus 4
WTG.X;contig_23352	MH590409.1	68.271	457	140	3	239	691	157952	158407	6.83e-38	166	Other_virus	DNA	Viruses	unclassified	unclassified	Herpesvirales	Herpesviridae	Lymphocryptovirus	Human gammaherpesvirus 4
WTG.X;contig_22695	KR297253.1	70.202	198	53	2	8	202	212021	212215	5.72e-15	88.7	Other_virus	DNA	Viruses	unclassified	unclassified	Herpesvirales	Herpesviridae	Cytomegalovirus	Cercopithecine betaherpesvirus 5
WTG.X;contig_22960	HE984542.1	74.757	103	19	2	113	209	198	97	2.38e-08	67.1	Other_virus	DNA	Viruses	unclassified	unclassified	unclassified	Papillomaviridae	Alphapapillomavirus	Alphapapillomavirus 9
WTG.X;contig_23116	M62431.1	92.982	228	16	0	74	301	2945	3172	4.98e-91	340	Other_virus	RNA	Viruses	unclassified	unclassified	unclassified	Flaviviridae	Pestivirus	Pestivirus A
WTG.X;contig_23317	M26769.1	76.991	113	26	0	249	361	1910	1798	6.4e-15	87.8	Other_virus	RNA	Viruses	unclassified	unclassified	Ortervirales	Retroviridae	Alpharetrovirus	Avian musculoaponeurotic fibrosarcoma virus AS42
WTG.X;contig_23373	KM209318.1	72.848	151	29	6	255	400	511	654	5.73e-10	72.5	Phages	DNA	Viruses	unclassified	unclassified	Caudovirales	Ackermannviridae	Limestonevirus	Dickeya phage phiDP23.1
WTG.X;contig_23427	MH590409.1	66.537	257	82	2	63	315	158154	158410	8.8e-11	75.2	Other_virus	DNA	Viruses	unclassified	unclassified	Herpesvirales	Herpesviridae	Lymphocryptovirus	Human gammaherpesvirus 4
WTG.X;contig_23526	KM209318.1	75.294	170	41	1	164	333	997	829	5.05e-23	114	Phages	DNA	Viruses	unclassified	unclassified	Caudovirales	Ackermannviridae	Limestonevirus	Dickeya phage phiDP23.1
WTG.X;contig_23204	AB920340.1	72.781	169	34	6	10	171	5335	5498	2.8e-13	82.4	Other_virus	RNA	Viruses	unclassified	unclassified	Ortervirales	Retroviridae	Betaretrovirus	Simian retrovirus 4
WTG.X;contig_23362	S59394.1	82.258	186	29	3	66	249	6	189	4.94e-42	178	Other_virus	RNA	Viruses	unclassified	unclassified	Ortervirales	Retroviridae	Intracisternal A-particles	Intracisternal A-type particle IAP
WTG.X;contig_23382	MK250092.1	70.946	148	43	0	440	587	15031	14884	2.33e-10	74.3	Other_virus	DNA	Viruses	unclassified	unclassified	unclassified	Mimiviridae	unclassified	Mimiviridae sp. ChoanoV1
WTG.X;contig_23522	KY094066.1	75.472	106	17	3	411	508	8615	8511	2.66e-09	69.8	Other_virus	DNA	Viruses	unclassified	unclassified	unclassified	Poxviridae	unclassified	BeAn 58058 virus
WTG.X;contig_23640	MH590409.1	71.186	295	80	3	11	301	158366	158073	3.86e-31	141	Other_virus	DNA	Viruses	unclassified	unclassified	Herpesvirales	Herpesviridae	Lymphocryptovirus	Human gammaherpesvirus 4
WTG.X;contig_23562	KM209277.1	77.095	179	41	0	1	179	506	684	5.35e-30	139	Phages	DNA	Viruses	unclassified	unclassified	Caudovirales	Ackermannviridae	Limestonevirus	Dickeya phage phiDP23.1
WTG.X;contig_23752	D00735.1	73.267	101	20	1	228	321	954	1054	3.24e-07	63.5	Other_virus	DNA	Viruses	unclassified	unclassified	unclassified	Papillomaviridae	Alphapapillomavirus	Alphapapillomavirus 9
WTG.X;contig_23754	KM209277.1	78.543	247	38	6	1	234	46	290	7.19e-47	194	Phages	DNA	Viruses	unclassified	unclassified	Caudovirales	Ackermannviridae	Limestonevirus	Dickeya phage phiDP23.1
WTG.X;contig_23554	U37066.1	74.38	121	18	6	265	372	3077	3197	8.06e-08	64.4	Other_virus	RNA	Viruses	unclassified	unclassified	Ortervirales	Retroviridae	unclassified	Human endogenous retrovirus
WTG.X;contig_23799	AF065689.1	78.302	106	15	5	250	353	394	493	2e-10	73.4	Other_virus	DNA	Viruses	unclassified	unclassified	Herpesvirales	Herpesviridae	Cytomegalovirus	Cercopithecine betaherpesvirus 5
WTG.X;contig_23804	K02606.1	79.245	106	21	1	699	803	767	662	5.08e-15	89.7	Other_virus	DNA	Viruses	unclassified	unclassified	unclassified	Polyomaviridae	Betapolyomavirus	Macaca mulatta polyomavirus 1
WTG.X;contig_23628	AF191073.1	73.705	251	59	6	55	301	1042	795	6.21e-29	135	Other_virus	DNA	Viruses	unclassified	unclassified	Herpesvirales	Herpesviridae	Cytomegalovirus	Cercopithecine betaherpesvirus 5
WTG.X;contig_23932	KP317931.1	73.457	162	39	3	356	514	4855	4695	4.3e-15	89.7	Other_virus	RNA	Viruses	Negarnaviricota	Monjiviricetes	Mononegavirales	Pneumoviridae	Orthopneumovirus	Human orthopneumovirus
WTG.X;contig_24041	KY094066.1	74.528	106	18	3	647	744	8615	8511	1.57e-07	65.3	Other_virus	DNA	Viruses	unclassified	unclassified	unclassified	Poxviridae	unclassified	BeAn 58058 virus
WTG.X;contig_23774	X05155.1	80.496	282	55	0	568	849	768	1049	2.34e-66	261	Other_virus	RNA	Viruses	unclassified	unclassified	Ortervirales	Retroviridae	Gammaretrovirus	Feline leukemia virus
WTG.X;contig_23870	AB898927.1	70.992	131	32	1	146	276	2343	2467	2.96e-08	67.1	Other_virus	RNA	Viruses	unclassified	unclassified	Ortervirales	Retroviridae	Gammaretrovirus	Feline leukemia virus
WTG.X;contig_24183	KM209277.1	73.362	229	60	1	154	382	404	631	6.75e-29	135	Phages	DNA	Viruses	unclassified	unclassified	Caudovirales	Ackermannviridae	Limestonevirus	Dickeya phage phiDP23.1
WTG.X;contig_24159	MH590409.1	66.904	281	76	6	57	322	158352	158074	1.25e-11	77.9	Other_virus	DNA	Viruses	unclassified	unclassified	Herpesvirales	Herpesviridae	Lymphocryptovirus	Human gammaherpesvirus 4
WTG.X;contig_23862	NC_043455.1	68.22	236	73	2	504	738	906	1140	1.94e-12	81.5	Other_virus	DNA	Viruses	unclassified	unclassified	unclassified	Poxviridae	unclassified	Diachasmimorpha entomopoxvirus
WTG.X;contig_23980	D00735.1	72.477	109	16	3	830	928	1054	950	2.69e-06	61.7	Other_virus	DNA	Viruses	unclassified	unclassified	unclassified	Papillomaviridae	Alphapapillomavirus	Alphapapillomavirus 9
WTG.X;contig_24148	MH590409.1	70.588	187	49	4	421	603	158356	158172	5.49e-12	78.8	Other_virus	DNA	Viruses	unclassified	unclassified	Herpesvirales	Herpesviridae	Lymphocryptovirus	Human gammaherpesvirus 4
WTG.X;contig_24230	MH590409.1	64.345	359	128	0	325	683	157393	157751	9.47e-10	71.6	Other_virus	DNA	Viruses	unclassified	unclassified	Herpesvirales	Herpesviridae	Lymphocryptovirus	Human gammaherpesvirus 4
WTG.X;contig_24265	U37066.1	74.257	101	18	3	317	409	3166	3066	3.41e-06	59.9	Other_virus	RNA	Viruses	unclassified	unclassified	Ortervirales	Retroviridae	unclassified	Human endogenous retrovirus
WTG.X;contig_24383	K02606.1	80.769	104	13	2	309	405	664	767	5.28e-17	96	Other_virus	DNA	Viruses	unclassified	unclassified	unclassified	Polyomaviridae	Betapolyomavirus	Macaca mulatta polyomavirus 1
WTG.X;contig_24387	K02606.1	72.848	151	28	3	154	292	570	719	2.31e-14	86.9	Other_virus	DNA	Viruses	unclassified	unclassified	unclassified	Polyomaviridae	Betapolyomavirus	Macaca mulatta polyomavirus 1
WTG.X;contig_24400	KM209318.1	74.522	157	36	2	305	461	810	962	5.53e-18	98.7	Phages	DNA	Viruses	unclassified	unclassified	Caudovirales	Ackermannviridae	Limestonevirus	Dickeya phage phiDP23.1
WTG.X;contig_24446	AF191073.1	78.723	141	30	0	157	297	1074	1214	1.12e-24	121	Other_virus	DNA	Viruses	unclassified	unclassified	Herpesvirales	Herpesviridae	Cytomegalovirus	Cercopithecine betaherpesvirus 5
WTG.X;contig_24406	K02606.1	74.737	190	42	3	578	767	581	764	8.59e-24	119	Other_virus	DNA	Viruses	unclassified	unclassified	unclassified	Polyomaviridae	Betapolyomavirus	Macaca mulatta polyomavirus 1
WTG.X;contig_24479	K02606.1	72.081	197	29	4	584	776	581	755	3.74e-22	113	Other_virus	DNA	Viruses	unclassified	unclassified	unclassified	Polyomaviridae	Betapolyomavirus	Macaca mulatta polyomavirus 1
WTG.X;contig_24108	J04169.1	78.075	187	41	0	44	230	1599	1413	2.25e-34	153	Other_virus	RNA	Viruses	unclassified	unclassified	Ortervirales	Retroviridae	Gammaretrovirus	Murine leukemia virus
WTG.X;contig_24499	K02606.1	78.302	106	11	2	133	226	662	767	2.57e-15	90.6	Other_virus	DNA	Viruses	unclassified	unclassified	unclassified	Polyomaviridae	Betapolyomavirus	Macaca mulatta polyomavirus 1
WTG.X;contig_24528	KM209288.1	87.826	115	14	0	338	452	111	225	3.77e-32	145	Phages	DNA	Viruses	unclassified	unclassified	Caudovirales	Ackermannviridae	Limestonevirus	Dickeya phage phiDP23.1
WTG.X;contig_24710	AF191073.1	76.984	126	29	0	3	128	1228	1103	5.51e-18	98.7	Other_virus	DNA	Viruses	unclassified	unclassified	Herpesvirales	Herpesviridae	Cytomegalovirus	Cercopithecine betaherpesvirus 5
WTG.X;contig_24866	MH590571.1	70.588	527	145	5	58	581	35886	36405	8.62e-61	242	Other_virus	DNA	Viruses	unclassified	unclassified	Herpesvirales	Herpesviridae	Lymphocryptovirus	Human gammaherpesvirus 4
WTG.X;contig_24912	AF191073.1	80.851	141	27	0	313	453	1064	1204	7.98e-29	134	Other_virus	DNA	Viruses	unclassified	unclassified	Herpesvirales	Herpesviridae	Cytomegalovirus	Cercopithecine betaherpesvirus 5
WTG.X;contig_24950	MH590571.1	70.37	324	86	7	100	418	35887	36205	1.98e-28	132	Other_virus	DNA	Viruses	unclassified	unclassified	Herpesvirales	Herpesviridae	Lymphocryptovirus	Human gammaherpesvirus 4
WTG.X;contig_24956	KY094066.1	75	100	18	2	273	365	8518	8617	2.61e-08	66.2	Other_virus	DNA	Viruses	unclassified	unclassified	unclassified	Poxviridae	unclassified	BeAn 58058 virus
WTG.X;contig_24491	V01184.1	89.189	111	8	3	124	231	2617	2726	1.91e-29	137	Other_virus	RNA	Viruses	unclassified	unclassified	Ortervirales	Retroviridae	Gammaretrovirus	Moloney murine sarcoma virus
WTG.X;contig_25198	KM209277.1	72.816	103	28	0	121	223	1242	1344	1.38e-06	60.8	Phages	DNA	Viruses	unclassified	unclassified	Caudovirales	Ackermannviridae	Limestonevirus	Dickeya phage phiDP23.1
WTG.X;contig_25085	MH590409.1	69.697	165	46	4	49	210	157674	157837	3.79e-06	59	Other_virus	DNA	Viruses	unclassified	unclassified	Herpesvirales	Herpesviridae	Lymphocryptovirus	Human gammaherpesvirus 4
WTG.X;contig_25023	KY094066.1	76.923	104	17	2	248	344	8615	8512	2.08e-11	77.9	Other_virus	DNA	Viruses	unclassified	unclassified	unclassified	Poxviridae	unclassified	BeAn 58058 virus
WTG.X;contig_25370	AF191073.1	84.397	141	18	4	203	340	342	481	3.08e-31	141	Other_virus	DNA	Viruses	unclassified	unclassified	Herpesvirales	Herpesviridae	Cytomegalovirus	Cercopithecine betaherpesvirus 5
WTG.X;contig_25254	KR093640.1	72.159	176	49	0	165	340	3750	3575	1.11e-17	97.8	Phages	DNA	Viruses	unclassified	unclassified	Caudovirales	Siphoviridae	unclassified	Moraxella phage Mcat16
WTG.X;contig_25472	MK072120.1	70.455	132	39	0	384	515	3458	3327	5.73e-07	63.5	Other_virus	DNA	Viruses	unclassified	unclassified	unclassified	Mimiviridae	unclassified	Edafosvirus sp.
WTG.X;contig_25537	MH590409.1	65.353	609	128	16	1	539	156249	156844	2.89e-34	152	Other_virus	DNA	Viruses	unclassified	unclassified	Herpesvirales	Herpesviridae	Lymphocryptovirus	Human gammaherpesvirus 4
WTG.X;contig_25554	MH590571.1	75.096	261	56	5	604	859	36086	36342	3.4e-37	164	Other_virus	DNA	Viruses	unclassified	unclassified	Herpesvirales	Herpesviridae	Lymphocryptovirus	Human gammaherpesvirus 4
WTG.X;contig_25667	KY094066.1	75	104	19	3	418	514	8615	8512	1.15e-07	64.4	Other_virus	DNA	Viruses	unclassified	unclassified	unclassified	Poxviridae	unclassified	BeAn 58058 virus
WTG.X;contig_25561	MH590409.1	69.048	336	99	3	230	561	158366	158032	3.88e-27	130	Other_virus	DNA	Viruses	unclassified	unclassified	Herpesvirales	Herpesviridae	Lymphocryptovirus	Human gammaherpesvirus 4
WTG.X;contig_25272	GU934326.1	87.619	210	26	0	141	350	1279	1488	1.31e-67	262	Other_virus	RNA	Viruses	unclassified	unclassified	Ortervirales	Retroviridae	unclassified	LNras*SN acutely transforming retrovirus
WTG.X;contig_24960	X94741.1	76.19	105	19	2	135	234	1133	1030	1.73e-10	74.3	Other_virus	DNA	Viruses	unclassified	unclassified	unclassified	Papillomaviridae	Alphapapillomavirus	Alphapapillomavirus 9
WTG.X;contig_24986	MH590571.1	72.199	241	65	2	237	476	36086	36325	9.34e-27	127	Other_virus	DNA	Viruses	unclassified	unclassified	Herpesvirales	Herpesviridae	Lymphocryptovirus	Human gammaherpesvirus 4
WTG.X;contig_25568	MN905546.1	84.615	117	18	0	3	119	189307	189423	6.57e-28	131	Phages	DNA	Viruses	unclassified	unclassified	Caudovirales	Myoviridae	unclassified	Pseudomonas phage PN05
WTG.X;contig_25622	K02606.1	90.654	107	8	2	156	262	766	662	8.4e-31	141	Other_virus	DNA	Viruses	unclassified	unclassified	unclassified	Polyomaviridae	Betapolyomavirus	Macaca mulatta polyomavirus 1
WTG.X;contig_25216	KM209318.1	80.992	121	23	0	25	145	1229	1349	7.87e-23	115	Phages	DNA	Viruses	unclassified	unclassified	Caudovirales	Ackermannviridae	Limestonevirus	Dickeya phage phiDP23.1
WTG.X;contig_25711	X00740.1	80.556	108	8	4	179	277	67	170	6.8e-17	95.1	Other_virus	RNA	Viruses	unclassified	unclassified	Ortervirales	Retroviridae	Gammaretrovirus	Moloney murine sarcoma virus
WTG.X;contig_26119	AB898927.1	90.256	195	19	0	1	195	1497	1691	1.04e-68	267	Other_virus	RNA	Viruses	unclassified	unclassified	Ortervirales	Retroviridae	Gammaretrovirus	Feline leukemia virus
WTG.X;contig_25752	X00255.1	86.111	180	25	0	109	288	643	464	3.72e-52	213	Other_virus	RNA	Viruses	unclassified	unclassified	Ortervirales	Retroviridae	Gammaretrovirus	Feline leukemia virus
WTG.X;contig_26421	X94741.1	76.471	102	17	3	894	988	1035	1136	5.33e-09	69.8	Other_virus	DNA	Viruses	unclassified	unclassified	unclassified	Papillomaviridae	Alphapapillomavirus	Alphapapillomavirus 9
WTG.X;contig_25948	X94741.1	69.591	171	43	5	155	317	1116	947	1.24e-06	60.8	Other_virus	DNA	Viruses	unclassified	unclassified	unclassified	Papillomaviridae	Alphapapillomavirus	Alphapapillomavirus 9
WTG.X;contig_26222	K02606.1	88.571	105	11	1	337	440	662	766	2.28e-28	132	Other_virus	DNA	Viruses	unclassified	unclassified	unclassified	Polyomaviridae	Betapolyomavirus	Macaca mulatta polyomavirus 1
WTG.X;contig_25931	KY094066.1	75.439	114	19	4	318	423	8623	8511	2.24e-09	70.7	Other_virus	DNA	Viruses	unclassified	unclassified	unclassified	Poxviridae	unclassified	BeAn 58058 virus
WTG.X;contig_26082	MH590409.1	70.021	467	132	5	3	463	157913	158377	6.7e-48	197	Other_virus	DNA	Viruses	unclassified	unclassified	Herpesvirales	Herpesviridae	Lymphocryptovirus	Human gammaherpesvirus 4
WTG.X;contig_26221	MH590409.1	69.565	161	49	0	158	318	157065	157225	2.58e-09	70.7	Other_virus	DNA	Viruses	unclassified	unclassified	Herpesvirales	Herpesviridae	Lymphocryptovirus	Human gammaherpesvirus 4
WTG.X;contig_26297	HE984515.1	75	104	19	3	226	322	93	196	8.69e-08	64.4	Other_virus	DNA	Viruses	unclassified	unclassified	unclassified	Papillomaviridae	Alphapapillomavirus	Alphapapillomavirus 9
WTG.X;contig_25813	NC_041925.1	98.113	106	2	0	350	455	13637	13742	1.32e-43	183	Phages	DNA	Viruses	unclassified	unclassified	Caudovirales	Siphoviridae	Nonanavirus	Proteus phage VB_PmiS-Isfahan
WTG.X;contig_26087	AJ410493.1	74.766	107	27	0	278	384	4792	4898	6.25e-10	72.5	Other_virus	DNA	Viruses	unclassified	unclassified	Herpesvirales	Herpesviridae	Rhadinovirus	Saimiriine gammaherpesvirus 2
WTG.X;contig_26426	KM209318.1	84.393	173	23	3	123	292	578	749	3.7e-43	181	Phages	DNA	Viruses	unclassified	unclassified	Caudovirales	Ackermannviridae	Limestonevirus	Dickeya phage phiDP23.1
WTG.X;contig_26522	MH590409.1	74.528	106	27	0	216	321	158410	158305	2.06e-10	73.4	Other_virus	DNA	Viruses	unclassified	unclassified	Herpesvirales	Herpesviridae	Lymphocryptovirus	Human gammaherpesvirus 4
WTG.X;contig_26476	KM209255.1	68.462	260	34	5	360	571	824	565	1.68e-24	121	Phages	DNA	Viruses	unclassified	unclassified	Caudovirales	Ackermannviridae	Limestonevirus	Dickeya phage phiDP10.3
WTG.X;contig_26773	AJ000891.1	79.724	217	44	0	257	473	15	231	7.8e-47	194	Other_virus	RNA	Viruses	unclassified	unclassified	unclassified	Flaviviridae	Hepacivirus	Hepacivirus C
WTG.X;contig_26935	MH590571.1	73.148	108	29	0	245	352	34869	34762	7.55e-08	65.3	Other_virus	DNA	Viruses	unclassified	unclassified	Herpesvirales	Herpesviridae	Lymphocryptovirus	Human gammaherpesvirus 4
WTG.X;contig_26756	D00735.1	73.913	115	20	4	370	476	1057	945	1.05e-07	64.4	Other_virus	DNA	Viruses	unclassified	unclassified	unclassified	Papillomaviridae	Alphapapillomavirus	Alphapapillomavirus 9
WTG.X;contig_26617	MH590409.1	68.023	172	49	3	498	665	158464	158295	2.32e-06	60.8	Other_virus	DNA	Viruses	unclassified	unclassified	Herpesvirales	Herpesviridae	Lymphocryptovirus	Human gammaherpesvirus 4
WTG.X;contig_27468	MH590571.1	69.022	368	98	5	1	356	36198	35835	3.78e-32	145	Other_virus	DNA	Viruses	unclassified	unclassified	Herpesvirales	Herpesviridae	Lymphocryptovirus	Human gammaherpesvirus 4
WTG.X;contig_27459	MH590571.1	72.947	207	56	0	56	262	36403	36197	4.34e-25	122	Other_virus	DNA	Viruses	unclassified	unclassified	Herpesvirales	Herpesviridae	Lymphocryptovirus	Human gammaherpesvirus 4
WTG.X;contig_27385	MH590409.1	71.642	134	38	0	172	305	158344	158211	5.79e-10	71.6	Other_virus	DNA	Viruses	unclassified	unclassified	Herpesvirales	Herpesviridae	Lymphocryptovirus	Human gammaherpesvirus 4
WTG.X;contig_27314	MH590409.1	68.062	454	125	5	97	531	158459	158007	1.57e-38	168	Other_virus	DNA	Viruses	unclassified	unclassified	Herpesvirales	Herpesviridae	Lymphocryptovirus	Human gammaherpesvirus 4
WTG.X;contig_26672	MH590409.1	73.95	119	29	2	102	219	158217	158334	9.89e-09	68.9	Other_virus	DNA	Viruses	unclassified	unclassified	Herpesvirales	Herpesviridae	Lymphocryptovirus	Human gammaherpesvirus 4
WTG.X;contig_27401	U37066.1	75.701	107	21	5	103	205	3079	3184	3.2e-06	59	Other_virus	RNA	Viruses	unclassified	unclassified	Ortervirales	Retroviridae	unclassified	Human endogenous retrovirus
WTG.X;contig_27218	KM209255.1	75	108	27	0	199	306	3570	3677	2.82e-10	74.3	Phages	DNA	Viruses	unclassified	unclassified	Caudovirales	Ackermannviridae	Limestonevirus	Dickeya phage phiDP10.3
WTG.X;contig_26902	AF065689.1	75	104	23	3	751	853	488	387	4.04e-06	60.8	Other_virus	DNA	Viruses	unclassified	unclassified	Herpesvirales	Herpesviridae	Cytomegalovirus	Cercopithecine betaherpesvirus 5
WTG.X;contig_26671	MK500444.1	72.65	117	32	0	323	439	8392	8508	8.12e-09	68	Other_virus	DNA	Viruses	unclassified	unclassified	unclassified	Pithoviridae	unclassified	Pithovirus LCPAC101
WTG.X;contig_27664	MK500444.1	68.776	237	72	2	181	416	8600	8365	1.21e-14	87.8	Other_virus	DNA	Viruses	unclassified	unclassified	unclassified	Pithoviridae	unclassified	Pithovirus LCPAC101
WTG.X;contig_27655	MH590409.1	72.43	214	58	1	136	348	156609	156822	9.44e-24	118	Other_virus	DNA	Viruses	unclassified	unclassified	Herpesvirales	Herpesviridae	Lymphocryptovirus	Human gammaherpesvirus 4
WTG.X;contig_27914	MH590571.1	71.552	116	33	0	65	180	36403	36288	7.84e-07	61.7	Other_virus	DNA	Viruses	unclassified	unclassified	Herpesvirales	Herpesviridae	Lymphocryptovirus	Human gammaherpesvirus 4
WTG.X;contig_27994	MH590571.1	74.775	111	28	0	93	203	36232	36122	9.15e-11	76.1	Other_virus	DNA	Viruses	unclassified	unclassified	Herpesvirales	Herpesviridae	Lymphocryptovirus	Human gammaherpesvirus 4
WTG.X;contig_27645	MK948413.1	93.478	138	6	2	1	138	179	313	1.24e-49	203	Other_virus	RNA	Viruses	unclassified	unclassified	Ortervirales	Retroviridae	Gammaretrovirus	Porcine type-C oncovirus
WTG.X;contig_27679	D00735.1	75	104	18	2	21	116	950	1053	3.7e-09	69.8	Other_virus	DNA	Viruses	unclassified	unclassified	unclassified	Papillomaviridae	Alphapapillomavirus	Alphapapillomavirus 9
WTG.X;contig_27594	X02759.1	72.581	310	85	0	131	440	935	1244	2.64e-41	177	Other_virus	RNA	Viruses	unclassified	unclassified	Ortervirales	Retroviridae	Gammaretrovirus	Reticuloendotheliosis virus
WTG.X;contig_27675	KX857215.1	73.267	101	27	0	338	438	169009	169109	1.15e-06	61.7	Other_virus	DNA	Viruses	unclassified	unclassified	unclassified	Poxviridae	Avipoxvirus	Canarypox virus
WTG.X;contig_27989	AF191073.1	80.342	117	18	1	1	112	763	879	6.77e-21	108	Other_virus	DNA	Viruses	unclassified	unclassified	Herpesvirales	Herpesviridae	Cytomegalovirus	Cercopithecine betaherpesvirus 5
WTG.X;contig_27736	AJ000892.1	72.143	280	68	5	170	444	2	276	1.74e-30	141	Other_virus	RNA	Viruses	unclassified	unclassified	unclassified	Flaviviridae	Hepacivirus	Hepacivirus C
WTG.X;contig_27593	AF191073.1	72.189	338	75	10	193	520	514	842	7.99e-36	159	Other_virus	DNA	Viruses	unclassified	unclassified	Herpesvirales	Herpesviridae	Cytomegalovirus	Cercopithecine betaherpesvirus 5
WTG.X;contig_28128	KR093640.1	81.443	194	36	0	92	285	3704	3897	4.24e-45	188	Phages	DNA	Viruses	unclassified	unclassified	Caudovirales	Siphoviridae	unclassified	Moraxella phage Mcat16
WTG.X;contig_28188	K02606.1	82.407	108	18	1	239	346	662	768	2.97e-20	106	Other_virus	DNA	Viruses	unclassified	unclassified	unclassified	Polyomaviridae	Betapolyomavirus	Macaca mulatta polyomavirus 1
WTG.X;contig_28071	K02606.1	78.151	119	20	4	116	231	662	777	3.8e-14	86	Other_virus	DNA	Viruses	unclassified	unclassified	unclassified	Polyomaviridae	Betapolyomavirus	Macaca mulatta polyomavirus 1
WTG.X;contig_28690	KM209318.1	80.189	106	21	0	185	290	981	876	1.06e-17	97.8	Phages	DNA	Viruses	unclassified	unclassified	Caudovirales	Ackermannviridae	Limestonevirus	Dickeya phage phiDP23.1
WTG.X;contig_28426	MG807320.1	72.072	111	31	0	61	171	277073	276963	1.24e-06	61.7	Other_virus	DNA	Viruses	unclassified	unclassified	unclassified	Mimiviridae	unclassified	Moumouvirus
WTG.X;contig_28512	HE984515.1	74.257	101	19	3	132	225	87	187	6.66e-06	59	Other_virus	DNA	Viruses	unclassified	unclassified	unclassified	Papillomaviridae	Alphapapillomavirus	Alphapapillomavirus 9
WTG.X;contig_28490	KR093640.1	84.746	118	18	0	4	121	3770	3653	2.09e-28	132	Phages	DNA	Viruses	unclassified	unclassified	Caudovirales	Siphoviridae	unclassified	Moraxella phage Mcat16
WTG.X;contig_29106	MH590409.1	66.219	447	107	9	24	428	158353	157909	1.16e-26	127	Other_virus	DNA	Viruses	unclassified	unclassified	Herpesvirales	Herpesviridae	Lymphocryptovirus	Human gammaherpesvirus 4
WTG.X;contig_29145	AF191073.1	81.675	191	29	3	67	257	3080	2896	1.02e-42	179	Other_virus	DNA	Viruses	unclassified	unclassified	Herpesvirales	Herpesviridae	Cytomegalovirus	Cercopithecine betaherpesvirus 5
WTG.X;contig_28444	AF065756.1	78.195	133	18	1	402	534	118	239	7.4e-23	115	Other_virus	DNA	Viruses	unclassified	unclassified	Herpesvirales	Herpesviridae	Cytomegalovirus	Cercopithecine betaherpesvirus 5
WTG.X;contig_29211	KM209255.1	72.684	421	96	12	148	558	3258	3669	5.09e-50	205	Phages	DNA	Viruses	unclassified	unclassified	Caudovirales	Ackermannviridae	Limestonevirus	Dickeya phage phiDP10.3
WTG.X;contig_28286	MH590409.1	70.936	203	56	3	287	488	158210	158410	2.12e-16	93.3	Other_virus	DNA	Viruses	unclassified	unclassified	Herpesvirales	Herpesviridae	Lymphocryptovirus	Human gammaherpesvirus 4
WTG.X;contig_29148	KM209313.1	79.874	318	64	0	94	411	432	749	1.49e-74	286	Phages	DNA	Viruses	unclassified	unclassified	Caudovirales	Ackermannviridae	Limestonevirus	Dickeya phage phiDP23.1
WTG.X;contig_28522	AF191073.1	75.248	101	23	1	210	310	612	514	6.29e-09	68	Other_virus	DNA	Viruses	unclassified	unclassified	Herpesvirales	Herpesviridae	Cytomegalovirus	Cercopithecine betaherpesvirus 5
WTG.X;contig_28481	AF065724.1	69.714	175	41	5	339	505	259	429	1.05e-07	66.2	Other_virus	DNA	Viruses	unclassified	unclassified	Herpesvirales	Herpesviridae	Cytomegalovirus	Cercopithecine betaherpesvirus 5
WTG.X;contig_29179	KY766069.1	74.038	104	20	2	182	278	10876	10979	1.18e-07	64.4	Other_virus	RNA	Viruses	unclassified	unclassified	unclassified	Flaviviridae	Flavivirus	Zika virus
WTG.X;contig_28196	MH590571.1	72	125	35	0	2	126	34265	34389	5.79e-09	68.9	Other_virus	DNA	Viruses	unclassified	unclassified	Herpesvirales	Herpesviridae	Lymphocryptovirus	Human gammaherpesvirus 4
WTG.X;contig_29224	K02606.1	74.257	101	22	2	160	260	126	30	1.07e-06	60.8	Other_virus	DNA	Viruses	unclassified	unclassified	unclassified	Polyomaviridae	Betapolyomavirus	Macaca mulatta polyomavirus 1
WTG.X;contig_28222	MH590409.1	69.923	389	99	8	21	392	158128	157741	2.75e-35	157	Other_virus	DNA	Viruses	unclassified	unclassified	Herpesvirales	Herpesviridae	Lymphocryptovirus	Human gammaherpesvirus 4
WTG.X;contig_29237	HQ540595.1	72.908	251	65	1	2	252	4720	4967	2.78e-32	145	Other_virus	RNA	Viruses	unclassified	unclassified	Ortervirales	Retroviridae	Gammaretrovirus	Porcine type-C oncovirus
WTG.X;contig_29411	KY549143.2	70.395	152	33	4	128	270	177764	177912	1.46e-07	65.3	Other_virus	DNA	Viruses	unclassified	unclassified	unclassified	Poxviridae	Orthopoxvirus	Cowpox virus
WTG.X;contig_29466	KY094066.1	73.333	105	21	2	669	766	8616	8512	2.11e-06	61.7	Other_virus	DNA	Viruses	unclassified	unclassified	unclassified	Poxviridae	unclassified	BeAn 58058 virus
WTG.X;contig_29545	AJ000891.1	79.114	316	63	1	150	462	15	330	4.71e-70	271	Other_virus	RNA	Viruses	unclassified	unclassified	unclassified	Flaviviridae	Hepacivirus	Hepacivirus C
WTG.X;contig_29786	X94741.1	74.336	113	20	5	149	253	1037	1148	3.02e-06	59.9	Other_virus	DNA	Viruses	unclassified	unclassified	unclassified	Papillomaviridae	Alphapapillomavirus	Alphapapillomavirus 9
WTG.X;contig_29789	AB898755.1	82.353	170	30	0	195	364	1259	1428	1.88e-40	172	Other_virus	RNA	Viruses	unclassified	unclassified	Ortervirales	Retroviridae	Gammaretrovirus	Feline leukemia virus
WTG.X;contig_29555	KY235266.1	73.636	110	29	0	21	130	3978	4087	6.93e-09	68.9	Other_virus	RNA	Viruses	unclassified	unclassified	Ortervirales	Retroviridae	Betaretrovirus	Mason-Pfizer monkey virus
WTG.X;contig_29692	KU925459.1	68.767	365	102	4	194	552	2635	2993	6.06e-30	138	Other_virus	RNA	Viruses	Negarnaviricota	Ellioviricetes	Bunyavirales	Nairoviridae	Orthonairovirus	Thiafora orthonairovirus
WTG.X;contig_29877	AF191073.1	85.612	139	19	1	120	258	3027	2890	4.49e-36	158	Other_virus	DNA	Viruses	unclassified	unclassified	Herpesvirales	Herpesviridae	Cytomegalovirus	Cercopithecine betaherpesvirus 5
WTG.X;contig_29897	MH590571.1	69.106	246	64	6	588	827	36074	35835	5.2e-14	86.9	Other_virus	DNA	Viruses	unclassified	unclassified	Herpesvirales	Herpesviridae	Lymphocryptovirus	Human gammaherpesvirus 4
WTG.X;contig_29930	KM209313.1	82.659	173	22	5	141	309	299	467	3.92e-37	162	Phages	DNA	Viruses	unclassified	unclassified	Caudovirales	Ackermannviridae	Limestonevirus	Dickeya phage phiDP23.1
WTG.X;contig_30064	K02606.1	76.642	137	23	6	74	207	644	774	6.47e-14	85.1	Other_virus	DNA	Viruses	unclassified	unclassified	unclassified	Polyomaviridae	Betapolyomavirus	Macaca mulatta polyomavirus 1
WTG.X;contig_29799	L10719.1	71.429	182	45	5	68	247	617	441	4.09e-12	78.8	Other_virus	RNA	Viruses	unclassified	unclassified	Ortervirales	Retroviridae	Alpharetrovirus	Avian sarcoma virus
WTG.X;contig_30127	AJ000891.1	83.556	225	37	0	83	307	239	15	1.83e-60	240	Other_virus	RNA	Viruses	unclassified	unclassified	unclassified	Flaviviridae	Hepacivirus	Hepacivirus C
WTG.X;contig_30092	MH590409.1	65.077	587	164	9	194	751	158404	157830	3.04e-29	137	Other_virus	DNA	Viruses	unclassified	unclassified	Herpesvirales	Herpesviridae	Lymphocryptovirus	Human gammaherpesvirus 4
WTG.X;contig_30358	AF191073.1	88.119	101	11	1	249	348	1358	1458	3.25e-26	125	Other_virus	DNA	Viruses	unclassified	unclassified	Herpesvirales	Herpesviridae	Cytomegalovirus	Cercopithecine betaherpesvirus 5
WTG.X;contig_30333	AF191073.1	74.384	203	49	2	238	438	1224	1023	9.72e-27	127	Other_virus	DNA	Viruses	unclassified	unclassified	Herpesvirales	Herpesviridae	Cytomegalovirus	Cercopithecine betaherpesvirus 5
WTG.X;contig_30115	MH590571.1	68.889	360	106	4	87	444	36047	36402	1.53e-28	134	Other_virus	DNA	Viruses	unclassified	unclassified	Herpesvirales	Herpesviridae	Lymphocryptovirus	Human gammaherpesvirus 4
WTG.X;contig_30549	AJ000891.1	82.437	279	43	2	19	294	15	290	2.31e-72	279	Other_virus	RNA	Viruses	unclassified	unclassified	unclassified	Flaviviridae	Hepacivirus	Hepacivirus C
WTG.X;contig_30556	AJ000891.1	79.31	232	48	0	123	354	290	59	1.28e-49	203	Other_virus	RNA	Viruses	unclassified	unclassified	unclassified	Flaviviridae	Hepacivirus	Hepacivirus C
WTG.X;contig_30559	AJ000891.1	81.467	259	48	0	19	277	15	273	2.7e-64	251	Other_virus	RNA	Viruses	unclassified	unclassified	unclassified	Flaviviridae	Hepacivirus	Hepacivirus C
WTG.X;contig_30375	KY094066.1	69.231	195	35	6	53	235	8599	8418	1.88e-11	77.9	Other_virus	DNA	Viruses	unclassified	unclassified	unclassified	Poxviridae	unclassified	BeAn 58058 virus
WTG.X;contig_30544	AJ000891.1	82.246	276	46	1	19	291	15	290	2.9e-71	276	Other_virus	RNA	Viruses	unclassified	unclassified	unclassified	Flaviviridae	Hepacivirus	Hepacivirus C
WTG.X;contig_30600	MH590409.1	70.323	155	46	0	81	235	158383	158229	1.52e-10	73.4	Other_virus	DNA	Viruses	unclassified	unclassified	Herpesvirales	Herpesviridae	Lymphocryptovirus	Human gammaherpesvirus 4
WTG.X;contig_30370	KM209318.1	75.194	129	27	5	202	329	525	649	5.97e-10	71.6	Phages	DNA	Viruses	unclassified	unclassified	Caudovirales	Ackermannviridae	Limestonevirus	Dickeya phage phiDP23.1
WTG.X;contig_30180	K02606.1	76.471	204	28	6	272	474	583	767	3.26e-31	143	Other_virus	DNA	Viruses	unclassified	unclassified	unclassified	Polyomaviridae	Betapolyomavirus	Macaca mulatta polyomavirus 1
WTG.X;contig_30920	MH590571.1	70.775	284	73	3	61	339	36127	36405	5.06e-29	134	Other_virus	DNA	Viruses	unclassified	unclassified	Herpesvirales	Herpesviridae	Lymphocryptovirus	Human gammaherpesvirus 4
WTG.X;contig_30629	K02606.1	75.893	112	23	2	37	145	766	656	7.25e-11	76.1	Other_virus	DNA	Viruses	unclassified	unclassified	unclassified	Polyomaviridae	Betapolyomavirus	Macaca mulatta polyomavirus 1
WTG.X;contig_30615	KT982185.1	74.757	103	17	3	690	784	541	642	1.7e-07	64.4	Other_virus	RNA	Viruses	unclassified	unclassified	Ortervirales	Retroviridae	Lentivirus	Human immunodeficiency virus 1
WTG.X;contig_30148	AY570980.1	69.211	380	111	2	22	401	3581	3954	8.01e-35	155	Other_virus	RNA	Viruses	unclassified	unclassified	Ortervirales	Retroviridae	Gammaretrovirus	Porcine type-C oncovirus
WTG.X;contig_30665	AY570980.1	69.912	226	56	4	99	318	3111	3330	4.48e-17	95.1	Other_virus	RNA	Viruses	unclassified	unclassified	Ortervirales	Retroviridae	Gammaretrovirus	Porcine type-C oncovirus
WTG.X;contig_30083	X00740.1	87.395	119	11	2	10	124	164	46	3.61e-31	142	Other_virus	RNA	Viruses	unclassified	unclassified	Ortervirales	Retroviridae	Gammaretrovirus	Moloney murine sarcoma virus
WTG.X;contig_31224	AJ000891.1	79.63	162	33	0	118	279	114	275	8.42e-32	144	Other_virus	RNA	Viruses	unclassified	unclassified	unclassified	Flaviviridae	Hepacivirus	Hepacivirus C
WTG.X;contig_31084	MK384293.1	75.248	101	24	1	575	675	4676	4775	5.04e-08	67.1	Other_virus	RNA	Viruses	unclassified	unclassified	Ortervirales	Retroviridae	Lentivirus	Human immunodeficiency virus 1
WTG.X;contig_31120	X00255.1	80.42	143	27	1	285	427	425	566	2.38e-27	129	Other_virus	RNA	Viruses	unclassified	unclassified	Ortervirales	Retroviridae	Gammaretrovirus	Feline leukemia virus
WTG.X;contig_31271	KM209318.1	71.609	317	76	7	220	530	533	841	1.12e-32	148	Phages	DNA	Viruses	unclassified	unclassified	Caudovirales	Ackermannviridae	Limestonevirus	Dickeya phage phiDP23.1
WTG.X;contig_31282	KM209318.1	70.755	318	81	6	1	313	717	1027	5.01e-30	139	Phages	DNA	Viruses	unclassified	unclassified	Caudovirales	Ackermannviridae	Limestonevirus	Dickeya phage phiDP23.1
WTG.X;contig_31321	K02606.1	74.766	107	23	2	298	403	662	765	2.96e-08	67.1	Other_virus	DNA	Viruses	unclassified	unclassified	unclassified	Polyomaviridae	Betapolyomavirus	Macaca mulatta polyomavirus 1
WTG.X;contig_30953	MH590571.1	70.567	282	80	1	120	401	36127	36405	2.41e-28	133	Other_virus	DNA	Viruses	unclassified	unclassified	Herpesvirales	Herpesviridae	Lymphocryptovirus	Human gammaherpesvirus 4
WTG.X;contig_30854	AY009092.1	77.2	250	48	5	152	394	4422	4175	3.2e-42	180	Other_virus	RNA	Viruses	unclassified	unclassified	Ortervirales	Retroviridae	unclassified	Rat retrovirus SC1
WTG.X;contig_30950	MH590409.1	69.02	255	72	2	120	369	158033	158285	4.13e-19	103	Other_virus	DNA	Viruses	unclassified	unclassified	Herpesvirales	Herpesviridae	Lymphocryptovirus	Human gammaherpesvirus 4
WTG.X;contig_31346	K02606.1	81.897	116	17	2	168	280	662	776	8e-21	110	Other_virus	DNA	Viruses	unclassified	unclassified	unclassified	Polyomaviridae	Betapolyomavirus	Macaca mulatta polyomavirus 1
WTG.X;contig_31136	MH698400.1	73.786	103	25	1	530	632	131722	131622	7.98e-07	62.6	Other_virus	DNA	Viruses	unclassified	unclassified	Herpesvirales	Herpesviridae	Roseolovirus	Human betaherpesvirus 6A
WTG.X;contig_31589	KM209318.1	80.282	142	28	0	588	729	1352	1211	1.41e-27	131	Phages	DNA	Viruses	unclassified	unclassified	Caudovirales	Ackermannviridae	Limestonevirus	Dickeya phage phiDP23.1
WTG.X;contig_31598	KM209255.1	83.654	104	17	0	166	269	3875	3978	8.83e-22	112	Phages	DNA	Viruses	unclassified	unclassified	Caudovirales	Ackermannviridae	Limestonevirus	Dickeya phage phiDP10.3
WTG.X;contig_31470	L10719.1	72.105	190	48	3	192	380	695	510	4.5e-17	96	Other_virus	RNA	Viruses	unclassified	unclassified	Ortervirales	Retroviridae	Alpharetrovirus	Avian sarcoma virus
WTG.X;contig_31179	KU605778.1	78.082	146	27	5	187	332	227	367	2.97e-19	102	Other_virus	RNA	Viruses	unclassified	unclassified	Ortervirales	Retroviridae	Betaretrovirus	Simian retrovirus 8
WTG.X;contig_31595	HE984515.1	71.429	126	24	4	502	626	211	97	8.05e-06	59	Other_virus	DNA	Viruses	unclassified	unclassified	unclassified	Papillomaviridae	Alphapapillomavirus	Alphapapillomavirus 9
WTG.X;contig_31729	K02606.1	72.34	188	35	3	105	292	751	581	7.62e-21	107	Other_virus	DNA	Viruses	unclassified	unclassified	unclassified	Polyomaviridae	Betapolyomavirus	Macaca mulatta polyomavirus 1
WTG.X;contig_31707	KM209255.1	70.312	192	35	4	92	279	205	378	6.1e-16	92.4	Phages	DNA	Viruses	unclassified	unclassified	Caudovirales	Ackermannviridae	Limestonevirus	Dickeya phage phiDP10.3
WTG.X;contig_31997	MH590409.1	70.028	357	102	4	681	1033	158464	158109	1.52e-34	155	Other_virus	DNA	Viruses	unclassified	unclassified	Herpesvirales	Herpesviridae	Lymphocryptovirus	Human gammaherpesvirus 4
WTG.X;contig_31887	MH590409.1	70.395	304	90	0	1	304	156400	156703	9.65e-32	144	Other_virus	DNA	Viruses	unclassified	unclassified	Herpesvirales	Herpesviridae	Lymphocryptovirus	Human gammaherpesvirus 4
WTG.X;contig_32043	KM209318.1	71.933	652	158	14	76	714	578	1217	8.65e-82	311	Phages	DNA	Viruses	unclassified	unclassified	Caudovirales	Ackermannviridae	Limestonevirus	Dickeya phage phiDP23.1
WTG.X;contig_31734	KY766069.1	75	108	24	2	144	249	10979	10873	1.01e-08	68	Other_virus	RNA	Viruses	unclassified	unclassified	unclassified	Flaviviridae	Flavivirus	Zika virus
WTG.X;contig_31392	AP017645.1	66.794	262	78	4	143	404	638672	638924	5.27e-10	71.6	Other_virus	DNA	Viruses	unclassified	unclassified	unclassified	Mimiviridae	Mimivirus	Acanthamoeba castellanii mimivirus
WTG.X;contig_31862	MK385458.1	69.101	178	41	6	196	359	1549	1726	5.16e-06	59.9	Other_virus	RNA	Viruses	unclassified	unclassified	Ortervirales	Retroviridae	Lentivirus	Human immunodeficiency virus 1
WTG.X;contig_31838	KY684111.1	71.552	116	33	0	239	354	12707	12592	9.59e-07	61.7	Other_virus	DNA	Viruses	unclassified	unclassified	unclassified	Mimiviridae	Klosneuvirus	Klosneuvirus KNV1
WTG.X;contig_32192	K02606.1	81.905	105	9	2	279	374	765	662	1.38e-19	104	Other_virus	DNA	Viruses	unclassified	unclassified	unclassified	Polyomaviridae	Betapolyomavirus	Macaca mulatta polyomavirus 1
WTG.X;contig_32074	V01201.1	82.969	229	39	0	239	467	3808	4036	7.02e-60	238	Other_virus	RNA	Viruses	unclassified	unclassified	Ortervirales	Retroviridae	Gammaretrovirus	Woolly monkey sarcoma virus
WTG.X;contig_32217	MH590409.1	70.82	305	84	2	4	303	158284	157980	3.34e-32	146	Other_virus	DNA	Viruses	unclassified	unclassified	Herpesvirales	Herpesviridae	Lymphocryptovirus	Human gammaherpesvirus 4
WTG.X;contig_32256	MH590571.1	75.46	163	40	0	1	163	36356	36194	5.39e-23	114	Other_virus	DNA	Viruses	unclassified	unclassified	Herpesvirales	Herpesviridae	Lymphocryptovirus	Human gammaherpesvirus 4
WTG.X;contig_32215	MH590409.1	65.731	499	158	8	58	545	158410	157914	3.89e-21	109	Other_virus	DNA	Viruses	unclassified	unclassified	Herpesvirales	Herpesviridae	Lymphocryptovirus	Human gammaherpesvirus 4
WTG.X;contig_32323	KM209318.1	82.787	122	20	1	113	233	487	366	5.04e-25	123	Phages	DNA	Viruses	unclassified	unclassified	Caudovirales	Ackermannviridae	Limestonevirus	Dickeya phage phiDP23.1
WTG.X;contig_32343	KM209318.1	77.778	153	26	3	242	393	1183	1328	1.59e-23	117	Phages	DNA	Viruses	unclassified	unclassified	Caudovirales	Ackermannviridae	Limestonevirus	Dickeya phage phiDP23.1
WTG.X;contig_31885	DQ115822.1	69.364	173	53	0	45	217	1352	1180	1.78e-10	74.3	Phages	DNA	Viruses	unclassified	unclassified	Caudovirales	Myoviridae	unclassified	Cyanobacteria phage AS-1
WTG.X;contig_32318	X94741.1	74.038	104	20	3	265	362	1034	1136	5.69e-06	59.9	Other_virus	DNA	Viruses	unclassified	unclassified	unclassified	Papillomaviridae	Alphapapillomavirus	Alphapapillomavirus 9
WTG.X;contig_32593	D00735.1	76.471	102	16	2	183	276	1047	946	4.71e-11	75.2	Other_virus	DNA	Viruses	unclassified	unclassified	unclassified	Papillomaviridae	Alphapapillomavirus	Alphapapillomavirus 9
WTG.X;contig_32600	AH002364.2	72.368	152	30	7	64	204	421	271	1.36e-07	65.3	Other_virus	DNA	Viruses	unclassified	unclassified	Herpesvirales	Herpesviridae	Lymphocryptovirus	Human gammaherpesvirus 4
WTG.X;contig_32686	D00735.1	71.429	112	20	2	88	190	946	1054	2.01e-06	60.8	Other_virus	DNA	Viruses	unclassified	unclassified	unclassified	Papillomaviridae	Alphapapillomavirus	Alphapapillomavirus 9
WTG.X;contig_32682	AF191073.1	79.279	111	21	2	140	249	1228	1119	8.12e-16	91.5	Other_virus	DNA	Viruses	unclassified	unclassified	Herpesvirales	Herpesviridae	Cytomegalovirus	Cercopithecine betaherpesvirus 5
WTG.X;contig_32601	AF191073.1	77.064	109	25	0	26	134	1922	1814	1.13e-13	85.1	Other_virus	DNA	Viruses	unclassified	unclassified	Herpesvirales	Herpesviridae	Cytomegalovirus	Cercopithecine betaherpesvirus 5
WTG.X;contig_32683	K01691.1	93.173	249	17	0	137	385	1112	864	1.1e-100	373	Other_virus	RNA	Viruses	unclassified	unclassified	Ortervirales	Retroviridae	Gammaretrovirus	Moloney murine sarcoma virus
WTG.X;contig_32355	KM209318.1	83.065	124	19	2	60	181	625	748	3.4e-25	123	Phages	DNA	Viruses	unclassified	unclassified	Caudovirales	Ackermannviridae	Limestonevirus	Dickeya phage phiDP23.1
WTG.X;contig_32717	KM209255.1	66.376	574	161	16	19	583	3978	3428	5.51e-25	123	Phages	DNA	Viruses	unclassified	unclassified	Caudovirales	Ackermannviridae	Limestonevirus	Dickeya phage phiDP10.3
WTG.X;contig_32468	KM209288.1	74.586	181	38	4	203	376	556	377	4.03e-21	109	Phages	DNA	Viruses	unclassified	unclassified	Caudovirales	Ackermannviridae	Limestonevirus	Dickeya phage phiDP23.1
WTG.X;contig_32693	AF065756.1	81.308	107	20	0	124	230	296	402	8.54e-20	104	Other_virus	DNA	Viruses	unclassified	unclassified	Herpesvirales	Herpesviridae	Cytomegalovirus	Cercopithecine betaherpesvirus 5
WTG.X;contig_32575	X00255.1	68.473	203	61	1	9	211	604	803	2.31e-11	77	Other_virus	RNA	Viruses	unclassified	unclassified	Ortervirales	Retroviridae	Gammaretrovirus	Feline leukemia virus
WTG.X;contig_32864	K02606.1	74.257	202	23	6	401	598	766	590	5.31e-27	130	Other_virus	DNA	Viruses	unclassified	unclassified	unclassified	Polyomaviridae	Betapolyomavirus	Macaca mulatta polyomavirus 1
WTG.X;contig_32664	MH590571.1	77.778	135	30	0	251	385	36127	36261	2e-21	109	Other_virus	DNA	Viruses	unclassified	unclassified	Herpesvirales	Herpesviridae	Lymphocryptovirus	Human gammaherpesvirus 4
WTG.X;contig_32910	MH590571.1	71.239	226	52	5	394	606	34712	34487	4.42e-20	106	Other_virus	DNA	Viruses	unclassified	unclassified	Herpesvirales	Herpesviridae	Lymphocryptovirus	Human gammaherpesvirus 4
WTG.X;contig_32973	MH590571.1	68.889	360	106	6	121	477	35848	36204	3.93e-26	126	Other_virus	DNA	Viruses	unclassified	unclassified	Herpesvirales	Herpesviridae	Lymphocryptovirus	Human gammaherpesvirus 4
WTG.X;contig_32983	MH590571.1	68.91	312	83	6	223	525	35885	36191	8.54e-23	114	Other_virus	DNA	Viruses	unclassified	unclassified	Herpesvirales	Herpesviridae	Lymphocryptovirus	Human gammaherpesvirus 4
WTG.X;contig_33024	MH590409.1	69.382	356	93	6	484	824	157011	157365	3.14e-30	141	Other_virus	DNA	Viruses	unclassified	unclassified	Herpesvirales	Herpesviridae	Lymphocryptovirus	Human gammaherpesvirus 4
WTG.X;contig_33273	MH590409.1	65.445	1146	351	23	113	1226	157332	158464	1.26e-56	228	Other_virus	DNA	Viruses	unclassified	unclassified	Herpesvirales	Herpesviridae	Lymphocryptovirus	Human gammaherpesvirus 4
WTG.X;contig_32801	AB898758.1	80	130	20	5	275	402	274	149	1.09e-18	101	Other_virus	RNA	Viruses	unclassified	unclassified	Ortervirales	Retroviridae	Gammaretrovirus	Feline leukemia virus
WTG.X;contig_33168	KR093640.1	84.545	110	17	0	322	431	3976	3867	5.09e-25	123	Phages	DNA	Viruses	unclassified	unclassified	Caudovirales	Siphoviridae	unclassified	Moraxella phage Mcat16
WTG.X;contig_33284	MH590409.1	73.186	634	167	1	3	636	156844	156214	5.07e-102	378	Other_virus	DNA	Viruses	unclassified	unclassified	Herpesvirales	Herpesviridae	Lymphocryptovirus	Human gammaherpesvirus 4
WTG.X;contig_33271	MK072523.1	80.992	121	23	0	207	327	17860	17740	4.54e-23	115	Other_virus	DNA	Viruses	unclassified	unclassified	unclassified	unclassified	unclassified	Sylvanvirus sp.
WTG.X;contig_33485	K02606.1	70.47	149	20	7	1327	1472	572	699	3.69e-06	61.7	Other_virus	DNA	Viruses	unclassified	unclassified	unclassified	Polyomaviridae	Betapolyomavirus	Macaca mulatta polyomavirus 1
WTG.X;contig_33438	K02606.1	75.12	209	25	7	482	685	767	581	3.64e-29	136	Other_virus	DNA	Viruses	unclassified	unclassified	unclassified	Polyomaviridae	Betapolyomavirus	Macaca mulatta polyomavirus 1
WTG.X;contig_33416	MK458255.1	73.529	102	22	1	532	628	1243	1142	5.72e-07	63.5	Other_virus	RNA	Viruses	unclassified	unclassified	Ortervirales	Retroviridae	Lentivirus	Human immunodeficiency virus 1
WTG.X;contig_33511	KM209313.1	89.888	178	16	2	59	234	548	371	8.3e-59	233	Phages	DNA	Viruses	unclassified	unclassified	Caudovirales	Ackermannviridae	Limestonevirus	Dickeya phage phiDP23.1
WTG.X;contig_33331	KY094066.1	78.095	105	14	3	502	598	8615	8512	2.31e-12	81.5	Other_virus	DNA	Viruses	unclassified	unclassified	unclassified	Poxviridae	unclassified	BeAn 58058 virus
WTG.X;contig_33714	KY094066.1	76	100	15	3	226	316	8525	8624	9.59e-09	68	Other_virus	DNA	Viruses	unclassified	unclassified	unclassified	Poxviridae	unclassified	BeAn 58058 virus
WTG.X;contig_32776	MK458169.1	70.968	124	36	0	177	300	8705	8828	3.42e-07	62.6	Other_virus	RNA	Viruses	unclassified	unclassified	Ortervirales	Retroviridae	Lentivirus	Human immunodeficiency virus 1
WTG.X;contig_33805	MH590409.1	68.817	279	83	2	555	829	158345	158067	1.57e-20	107	Other_virus	DNA	Viruses	unclassified	unclassified	Herpesvirales	Herpesviridae	Lymphocryptovirus	Human gammaherpesvirus 4
WTG.X;contig_33822	AF065756.1	78.289	152	18	3	315	466	115	251	3.74e-26	126	Other_virus	DNA	Viruses	unclassified	unclassified	Herpesvirales	Herpesviridae	Cytomegalovirus	Cercopithecine betaherpesvirus 5
WTG.X;contig_33790	MK071979.1	73.973	146	38	0	198	343	327783	327928	1.42e-16	93.3	Other_virus	DNA	Viruses	unclassified	unclassified	unclassified	Mimiviridae	unclassified	Terrestrivirus sp.
WTG.X;contig_33652	MK500384.1	67.101	307	93	4	356	655	8094	7789	1.56e-14	88.7	Other_virus	DNA	Viruses	unclassified	unclassified	unclassified	Marseilleviridae	unclassified	Marseillevirus LCMAC202
WTG.X;contig_33789	V01184.1	85.366	287	39	1	135	421	2341	2058	4.51e-87	327	Other_virus	RNA	Viruses	unclassified	unclassified	Ortervirales	Retroviridae	Gammaretrovirus	Moloney murine sarcoma virus
WTG.X;contig_33850	V01184.1	85.251	339	47	1	317	655	1846	2181	3.07e-104	385	Other_virus	RNA	Viruses	unclassified	unclassified	Ortervirales	Retroviridae	Gammaretrovirus	Moloney murine sarcoma virus
WTG.X;contig_33950	MH590409.1	67.974	306	93	3	178	479	158073	158377	4.78e-19	103	Other_virus	DNA	Viruses	unclassified	unclassified	Herpesvirales	Herpesviridae	Lymphocryptovirus	Human gammaherpesvirus 4
WTG.X;contig_33962	KM209313.1	78.049	205	36	4	137	335	315	516	3.79e-36	158	Phages	DNA	Viruses	unclassified	unclassified	Caudovirales	Ackermannviridae	Limestonevirus	Dickeya phage phiDP23.1
WTG.X;contig_34119	KY094066.1	75.962	104	18	2	282	378	8615	8512	1.49e-10	73.4	Other_virus	DNA	Viruses	unclassified	unclassified	unclassified	Poxviridae	unclassified	BeAn 58058 virus
WTG.X;contig_34125	AF065724.1	72.455	167	28	7	570	724	253	413	6.65e-12	79.7	Other_virus	DNA	Viruses	unclassified	unclassified	Herpesvirales	Herpesviridae	Cytomegalovirus	Cercopithecine betaherpesvirus 5
WTG.X;contig_33328	HQ711985.1	66.849	365	119	2	131	494	35138	35501	3.63e-20	106	Phages	DNA	Viruses	unclassified	unclassified	Caudovirales	Siphoviridae	Detrevirus	Pseudomonas virus PMG1
WTG.X;contig_34280	KM209313.1	79.618	157	32	0	301	457	733	577	1.47e-30	140	Phages	DNA	Viruses	unclassified	unclassified	Caudovirales	Ackermannviridae	Limestonevirus	Dickeya phage phiDP23.1
WTG.X;contig_34485	KM209318.1	99.231	130	1	0	696	825	818	947	2.88e-57	231	Phages	DNA	Viruses	unclassified	unclassified	Caudovirales	Ackermannviridae	Limestonevirus	Dickeya phage phiDP23.1
WTG.X;contig_34362	X00740.1	88.35	103	8	1	26	128	164	66	1.11e-27	132	Other_virus	RNA	Viruses	unclassified	unclassified	Ortervirales	Retroviridae	Gammaretrovirus	Moloney murine sarcoma virus
WTG.X;contig_34320	KY094066.1	72.727	110	23	2	321	423	8621	8512	2.04e-06	61.7	Other_virus	DNA	Viruses	unclassified	unclassified	unclassified	Poxviridae	unclassified	BeAn 58058 virus
WTG.X;contig_34602	D00735.1	75.49	102	16	2	87	180	1054	954	6.88e-10	71.6	Other_virus	DNA	Viruses	unclassified	unclassified	unclassified	Papillomaviridae	Alphapapillomavirus	Alphapapillomavirus 9
WTG.X;contig_34525	KY094066.1	76.415	106	16	3	90	187	8511	8615	3.05e-10	74.3	Other_virus	DNA	Viruses	unclassified	unclassified	unclassified	Poxviridae	unclassified	BeAn 58058 virus
WTG.X;contig_34518	MH590409.1	64.916	419	133	4	142	553	157797	157386	9.65e-15	88.7	Other_virus	DNA	Viruses	unclassified	unclassified	Herpesvirales	Herpesviridae	Lymphocryptovirus	Human gammaherpesvirus 4
WTG.X;contig_34390	X00740.1	88.235	102	8	1	1	102	67	164	2.23e-27	130	Other_virus	RNA	Viruses	unclassified	unclassified	Ortervirales	Retroviridae	Gammaretrovirus	Moloney murine sarcoma virus
WTG.X;contig_34593	M36806.1	74.306	144	31	5	147	286	368	509	1.23e-11	77	Other_virus	RNA	Viruses	unclassified	unclassified	unclassified	Flaviviridae	Flavivirus	Dengue virus
WTG.X;contig_34732	MH590571.1	69.444	216	62	3	45	256	36127	36342	5e-13	83.3	Other_virus	DNA	Viruses	unclassified	unclassified	Herpesvirales	Herpesviridae	Lymphocryptovirus	Human gammaherpesvirus 4
WTG.X;contig_34183	D00735.1	72.727	110	19	3	275	374	1054	946	1.09e-06	60.8	Other_virus	DNA	Viruses	unclassified	unclassified	unclassified	Papillomaviridae	Alphapapillomavirus	Alphapapillomavirus 9
WTG.X;contig_34899	K02606.1	80.909	110	14	2	245	348	643	751	4.82e-19	102	Other_virus	DNA	Viruses	unclassified	unclassified	unclassified	Polyomaviridae	Betapolyomavirus	Macaca mulatta polyomavirus 1
WTG.X;contig_34774	K02606.1	77.838	185	22	6	170	353	747	581	1.84e-30	140	Other_virus	DNA	Viruses	unclassified	unclassified	unclassified	Polyomaviridae	Betapolyomavirus	Macaca mulatta polyomavirus 1
WTG.X;contig_35252	MH590571.1	74.654	217	54	1	442	658	36342	36127	2.4e-30	141	Other_virus	DNA	Viruses	unclassified	unclassified	Herpesvirales	Herpesviridae	Lymphocryptovirus	Human gammaherpesvirus 4
WTG.X;contig_34722	X94741.1	76.699	103	19	2	667	764	1150	1048	6.63e-10	74.3	Other_virus	DNA	Viruses	unclassified	unclassified	unclassified	Papillomaviridae	Alphapapillomavirus	Alphapapillomavirus 9
WTG.X;contig_34775	MK383886.1	74.038	104	20	2	75	171	4621	4724	1.74e-07	64.4	Other_virus	RNA	Viruses	unclassified	unclassified	Ortervirales	Retroviridae	Lentivirus	Human immunodeficiency virus 1
WTG.X;contig_35092	KY684108.1	75.556	135	33	0	214	348	114969	114835	4.87e-17	96	Other_virus	DNA	Viruses	unclassified	unclassified	unclassified	Mimiviridae	Klosneuvirus	Klosneuvirus KNV1
WTG.X;contig_35194	KU746283.1	74.545	275	17	8	83	309	466	735	4.04e-46	193	Other_virus	RNA	Viruses	Negarnaviricota	Ellioviricetes	Bunyavirales	Arenaviridae	Mammarenavirus	Guanarito mammarenavirus
WTG.X;contig_35473	MH590571.1	66.667	288	82	6	354	631	35536	35253	3.6e-10	73.4	Other_virus	DNA	Viruses	unclassified	unclassified	Herpesvirales	Herpesviridae	Lymphocryptovirus	Human gammaherpesvirus 4
WTG.X;contig_35266	AF041383.1	77.273	176	33	5	250	422	198	369	3.67e-25	122	Other_virus	RNA	Viruses	unclassified	unclassified	Ortervirales	Retroviridae	Gammaretrovirus	Murine leukemia virus
WTG.X;contig_35355	MH320556.1	78.135	311	68	0	163	473	82331	82641	2.65e-65	255	Other_virus	DNA	Viruses	unclassified	unclassified	unclassified	Poxviridae	Molluscipoxvirus	Molluscum contagiosum virus
WTG.X;contig_35428	AB920340.1	71.629	356	95	3	2	353	3928	3575	1.7e-42	179	Other_virus	RNA	Viruses	unclassified	unclassified	Ortervirales	Retroviridae	Betaretrovirus	Simian retrovirus 4
WTG.X;contig_35995	MH590409.1	68.828	478	139	5	195	666	158464	157991	3.55e-43	183	Other_virus	DNA	Viruses	unclassified	unclassified	Herpesvirales	Herpesviridae	Lymphocryptovirus	Human gammaherpesvirus 4
WTG.X;contig_35979	K02606.1	83.186	113	18	1	372	484	773	662	1.55e-22	115	Other_virus	DNA	Viruses	unclassified	unclassified	unclassified	Polyomaviridae	Betapolyomavirus	Macaca mulatta polyomavirus 1
WTG.X;contig_36172	MH590571.1	74.684	158	40	0	224	381	36402	36245	3.96e-20	105	Other_virus	DNA	Viruses	unclassified	unclassified	Herpesvirales	Herpesviridae	Lymphocryptovirus	Human gammaherpesvirus 4
WTG.X;contig_35486	HQ540591.1	75.789	190	46	0	1	190	2438	2249	1.23e-29	136	Other_virus	RNA	Viruses	unclassified	unclassified	Ortervirales	Retroviridae	Gammaretrovirus	Porcine type-C oncovirus
WTG.X;contig_35526	NC_041925.1	100	128	0	0	119	246	13851	13724	3.89e-58	232	Phages	DNA	Viruses	unclassified	unclassified	Caudovirales	Siphoviridae	Nonanavirus	Proteus phage VB_PmiS-Isfahan
WTG.X;contig_35771	KY574513.1	76	100	17	4	12	110	170	263	1.33e-06	61.7	Other_virus	RNA	Viruses	unclassified	unclassified	Ortervirales	Retroviridae	Gammaretrovirus	Murine leukemia virus
WTG.X;contig_35504	MK174290.1	81.818	121	22	0	1	121	1310114	1310234	1.11e-24	120	Other_virus	DNA	Viruses	unclassified	unclassified	unclassified	unclassified	Pandoravirus	Pandoravirus celtis
WTG.X;contig_36241	D00735.1	71.963	107	11	3	268	356	951	1056	3.98e-07	62.6	Other_virus	DNA	Viruses	unclassified	unclassified	unclassified	Papillomaviridae	Alphapapillomavirus	Alphapapillomavirus 9
WTG.X;contig_36590	MH590571.1	71.667	240	67	1	339	577	34241	34480	1.4e-25	124	Other_virus	DNA	Viruses	unclassified	unclassified	Herpesvirales	Herpesviridae	Lymphocryptovirus	Human gammaherpesvirus 4
WTG.X;contig_36511	MH590409.1	67.325	456	140	5	145	594	158459	158007	1.58e-31	143	Other_virus	DNA	Viruses	unclassified	unclassified	Herpesvirales	Herpesviridae	Lymphocryptovirus	Human gammaherpesvirus 4
WTG.X;contig_35455	MK040728.1	80.519	154	30	0	237	390	1633	1480	9.79e-32	143	Other_virus	RNA	Viruses	unclassified	unclassified	Ortervirales	Retroviridae	Gammaretrovirus	Flying-fox retrovirus
WTG.X;contig_36564	K02606.1	73.267	101	22	1	304	404	765	670	1.05e-06	61.7	Other_virus	DNA	Viruses	unclassified	unclassified	unclassified	Polyomaviridae	Betapolyomavirus	Macaca mulatta polyomavirus 1
WTG.X;contig_36415	KY094066.1	75	104	18	3	262	357	8512	8615	1.04e-07	65.3	Other_virus	DNA	Viruses	unclassified	unclassified	unclassified	Poxviridae	unclassified	BeAn 58058 virus
WTG.X;contig_36674	K02606.1	80.769	104	20	0	657	760	662	765	8.2e-18	98.7	Other_virus	DNA	Viruses	unclassified	unclassified	unclassified	Polyomaviridae	Betapolyomavirus	Macaca mulatta polyomavirus 1
WTG.X;contig_35271	JF957362.1	71.528	144	41	0	315	458	489	632	5.46e-11	76.1	Other_virus	RNA	Viruses	unclassified	unclassified	Ortervirales	Retroviridae	Gammaretrovirus	Feline leukemia virus
WTG.X;contig_36759	AF065698.1	75.49	102	17	3	82	175	264	365	2.44e-08	66.2	Other_virus	DNA	Viruses	unclassified	unclassified	Herpesvirales	Herpesviridae	Cytomegalovirus	Cercopithecine betaherpesvirus 5
WTG.X;contig_36925	X94741.1	76.471	102	18	1	186	281	1136	1035	1.47e-11	77.9	Other_virus	DNA	Viruses	unclassified	unclassified	unclassified	Papillomaviridae	Alphapapillomavirus	Alphapapillomavirus 9
WTG.X;contig_36957	AF065699.1	72.642	106	23	1	390	489	443	548	7.03e-07	62.6	Other_virus	DNA	Viruses	unclassified	unclassified	Herpesvirales	Herpesviridae	Cytomegalovirus	Cercopithecine betaherpesvirus 5
WTG.X;contig_37030	MH590571.1	75.373	134	33	0	346	479	36139	36272	1.98e-16	94.2	Other_virus	DNA	Viruses	unclassified	unclassified	Herpesvirales	Herpesviridae	Lymphocryptovirus	Human gammaherpesvirus 4
WTG.X;contig_37116	MH590409.1	71.429	266	76	0	195	460	157164	157429	1.43e-30	140	Other_virus	DNA	Viruses	unclassified	unclassified	Herpesvirales	Herpesviridae	Lymphocryptovirus	Human gammaherpesvirus 4
WTG.X;contig_37223	MH590571.1	74.297	249	63	1	124	372	34257	34504	4.68e-36	159	Other_virus	DNA	Viruses	unclassified	unclassified	Herpesvirales	Herpesviridae	Lymphocryptovirus	Human gammaherpesvirus 4
WTG.X;contig_37218	MH590409.1	74.468	376	94	1	640	1015	157056	157429	1.07e-61	245	Other_virus	DNA	Viruses	unclassified	unclassified	Herpesvirales	Herpesviridae	Lymphocryptovirus	Human gammaherpesvirus 4
WTG.X;contig_37355	MK384141.1	75.49	102	18	2	203	297	586	687	3.3e-09	69.8	Other_virus	RNA	Viruses	unclassified	unclassified	Ortervirales	Retroviridae	Lentivirus	Human immunodeficiency virus 1
WTG.X;contig_37224	MK500444.1	69.268	205	57	4	314	515	8392	8593	1.96e-10	74.3	Other_virus	DNA	Viruses	unclassified	unclassified	unclassified	Pithoviridae	unclassified	Pithovirus LCPAC101
WTG.X;contig_36935	KT820662.1	71.053	152	44	0	20	171	378199	378350	1.81e-11	77	Other_virus	DNA	Viruses	unclassified	unclassified	unclassified	Phycodnaviridae	unclassified	Chrysochromulina ericina virus
WTG.X;contig_37572	KY094066.1	87.162	148	16	1	15	162	8531	8387	1.07e-42	180	Other_virus	DNA	Viruses	unclassified	unclassified	unclassified	Poxviridae	unclassified	BeAn 58058 virus
WTG.X;contig_37789	K02606.1	84.466	103	14	1	245	345	664	766	6.74e-22	112	Other_virus	DNA	Viruses	unclassified	unclassified	unclassified	Polyomaviridae	Betapolyomavirus	Macaca mulatta polyomavirus 1
WTG.X;contig_37591	MH590409.1	68.898	254	76	1	6	256	158031	158284	3.26e-19	102	Other_virus	DNA	Viruses	unclassified	unclassified	Herpesvirales	Herpesviridae	Lymphocryptovirus	Human gammaherpesvirus 4
WTG.X;contig_37804	X00740.1	86.325	117	13	1	20	133	183	67	5.89e-30	138	Other_virus	RNA	Viruses	unclassified	unclassified	Ortervirales	Retroviridae	Gammaretrovirus	Moloney murine sarcoma virus
WTG.X;contig_37835	MH590409.1	68.153	785	236	9	131	906	157680	158459	2.5e-69	269	Other_virus	DNA	Viruses	unclassified	unclassified	Herpesvirales	Herpesviridae	Lymphocryptovirus	Human gammaherpesvirus 4
WTG.X;contig_37850	K02606.1	72.34	141	20	5	1	137	706	581	1.94e-10	74.3	Other_virus	DNA	Viruses	unclassified	unclassified	unclassified	Polyomaviridae	Betapolyomavirus	Macaca mulatta polyomavirus 1
WTG.X;contig_37670	KU324802.1	77.574	437	98	0	6	442	4082	4518	7.81e-93	347	Other_virus	RNA	Viruses	unclassified	unclassified	Ortervirales	Retroviridae	Gammaretrovirus	Murine leukemia virus
WTG.X;contig_37888	MK500349.1	73.77	122	32	0	498	619	19733	19612	1.96e-11	77	Other_virus	DNA	Viruses	unclassified	unclassified	unclassified	Marseilleviridae	unclassified	Marseillevirus LCMAC201
WTG.X;contig_36845	U89438.1	83.505	194	32	0	273	466	227	420	1.19e-50	206	Other_virus	RNA	Viruses	unclassified	unclassified	unclassified	Flaviviridae	Pestivirus	Pestivirus A
WTG.X;contig_37952	MH590571.1	77.206	272	62	0	275	546	34337	34608	4.15e-52	213	Other_virus	DNA	Viruses	unclassified	unclassified	Herpesvirales	Herpesviridae	Lymphocryptovirus	Human gammaherpesvirus 4
WTG.X;contig_37891	AF191073.1	72.785	316	77	5	175	485	859	1170	1.25e-39	171	Other_virus	DNA	Viruses	unclassified	unclassified	Herpesvirales	Herpesviridae	Cytomegalovirus	Cercopithecine betaherpesvirus 5
WTG.X;contig_38081	AF191073.1	72.414	203	39	11	375	568	772	578	1.9e-12	80.6	Other_virus	DNA	Viruses	unclassified	unclassified	Herpesvirales	Herpesviridae	Cytomegalovirus	Cercopithecine betaherpesvirus 5
WTG.X;contig_38175	AF191073.1	87.826	115	14	0	147	261	3020	2906	2.74e-32	145	Other_virus	DNA	Viruses	unclassified	unclassified	Herpesvirales	Herpesviridae	Cytomegalovirus	Cercopithecine betaherpesvirus 5
WTG.X;contig_38379	MH590571.1	76.906	446	100	1	339	781	34702	34257	6.58e-91	342	Other_virus	DNA	Viruses	unclassified	unclassified	Herpesvirales	Herpesviridae	Lymphocryptovirus	Human gammaherpesvirus 4
WTG.X;contig_38580	AF191073.1	73.091	275	54	9	140	406	1272	1010	4.38e-31	141	Other_virus	DNA	Viruses	unclassified	unclassified	Herpesvirales	Herpesviridae	Cytomegalovirus	Cercopithecine betaherpesvirus 5
WTG.X;contig_37960	KR093640.1	83.217	143	24	0	1	143	3676	3818	8.26e-34	150	Phages	DNA	Viruses	unclassified	unclassified	Caudovirales	Siphoviridae	unclassified	Moraxella phage Mcat16
WTG.X;contig_37425	U80885.1	85.795	176	25	0	126	301	1914	2089	2.58e-50	205	Other_virus	RNA	Viruses	unclassified	unclassified	unclassified	Flaviviridae	Pestivirus	Pestivirus A
WTG.X;contig_38784	MH590571.1	73.897	272	66	1	79	345	36123	36394	2.14e-40	172	Other_virus	DNA	Viruses	unclassified	unclassified	Herpesvirales	Herpesviridae	Lymphocryptovirus	Human gammaherpesvirus 4
WTG.X;contig_37472	MN241318.1	77.778	126	28	0	205	330	83494	83369	3.57e-19	102	Phages	DNA	Viruses	unclassified	unclassified	Caudovirales	Herelleviridae	unclassified	Enterococcus phage PEf771
WTG.X;contig_38886	K02606.1	77.202	193	21	4	407	590	751	573	3.41e-34	153	Other_virus	DNA	Viruses	unclassified	unclassified	unclassified	Polyomaviridae	Betapolyomavirus	Macaca mulatta polyomavirus 1
WTG.X;contig_38878	MH590571.1	73.885	157	39	1	178	332	36246	36402	1.12e-17	96.9	Other_virus	DNA	Viruses	unclassified	unclassified	Herpesvirales	Herpesviridae	Lymphocryptovirus	Human gammaherpesvirus 4
WTG.X;contig_38915	MH590571.1	76.923	130	30	0	250	379	36173	36302	1.13e-18	100	Other_virus	DNA	Viruses	unclassified	unclassified	Herpesvirales	Herpesviridae	Lymphocryptovirus	Human gammaherpesvirus 4
WTG.X;contig_39062	K02606.1	78.302	106	9	2	1	106	729	638	9.83e-16	92.4	Other_virus	DNA	Viruses	unclassified	unclassified	unclassified	Polyomaviridae	Betapolyomavirus	Macaca mulatta polyomavirus 1
WTG.X;contig_38988	M16266.1	75.316	158	36	1	132	286	302	459	5.83e-21	108	Other_virus	RNA	Viruses	unclassified	unclassified	Ortervirales	Retroviridae	Alpharetrovirus	Avian sarcoma virus
WTG.X;contig_39094	K02606.1	78.74	127	13	2	126	252	750	638	7.92e-22	112	Other_virus	DNA	Viruses	unclassified	unclassified	unclassified	Polyomaviridae	Betapolyomavirus	Macaca mulatta polyomavirus 1
WTG.X;contig_39164	X00740.1	80.769	104	16	1	565	668	166	67	3.41e-17	97.8	Other_virus	RNA	Viruses	unclassified	unclassified	Ortervirales	Retroviridae	Gammaretrovirus	Moloney murine sarcoma virus
WTG.X;contig_38277	NC_037665.1	73.554	121	32	0	74	194	1614130	1614010	4.91e-11	75.2	Other_virus	DNA	Viruses	unclassified	unclassified	unclassified	unclassified	Pandoravirus	Pandoravirus macleodensis
WTG.X;contig_38756	KM209277.1	92.174	115	9	0	119	233	308	422	7.86e-39	168	Phages	DNA	Viruses	unclassified	unclassified	Caudovirales	Ackermannviridae	Limestonevirus	Dickeya phage phiDP23.1
WTG.X;contig_39662	KR093640.1	79.048	105	22	0	128	232	3751	3647	6.45e-16	91.5	Phages	DNA	Viruses	unclassified	unclassified	Caudovirales	Siphoviridae	unclassified	Moraxella phage Mcat16
WTG.X;contig_39313	MH590409.1	68.127	251	76	2	68	316	158459	158211	1.61e-16	93.3	Other_virus	DNA	Viruses	unclassified	unclassified	Herpesvirales	Herpesviridae	Lymphocryptovirus	Human gammaherpesvirus 4
WTG.X;contig_37991	AY197548.2	66.5	200	67	0	132	331	2254	2055	5.38e-06	59.9	Other_virus	RNA	Viruses	unclassified	unclassified	Ortervirales	Retroviridae	Betaretrovirus	Enzootic nasal tumour virus of goats
WTG.X;contig_39258	MK072068.1	69.822	169	43	3	644	808	82937	82773	5.9e-09	69.8	Other_virus	DNA	Viruses	unclassified	unclassified	unclassified	Mimiviridae	unclassified	Edafosvirus sp.
WTG.X;contig_39706	K02606.1	76.238	101	21	1	163	263	662	759	3.61e-10	73.4	Other_virus	DNA	Viruses	unclassified	unclassified	unclassified	Polyomaviridae	Betapolyomavirus	Macaca mulatta polyomavirus 1
WTG.X;contig_39676	MK385458.1	71.429	161	35	5	238	387	1734	1574	1.12e-09	71.6	Other_virus	RNA	Viruses	unclassified	unclassified	Ortervirales	Retroviridae	Lentivirus	Human immunodeficiency virus 1
WTG.X;contig_39717	AF065756.1	79	100	17	2	590	687	399	302	1.8e-12	81.5	Other_virus	DNA	Viruses	unclassified	unclassified	Herpesvirales	Herpesviridae	Cytomegalovirus	Cercopithecine betaherpesvirus 5
WTG.X;contig_39042	MH622943.1	69.156	308	75	9	19	310	26182	25879	3.31e-20	105	Phages	DNA	Viruses	unclassified	unclassified	Caudovirales	Myoviridae	unclassified	Myoviridae sp.
WTG.X;contig_37889	AF001075.1	88.55	131	15	0	496	626	1241	1111	4.1e-39	169	Other_virus	RNA	Viruses	unclassified	unclassified	Ortervirales	Retroviridae	Alpharetrovirus	Avian sarcoma virus
WTG.X;contig_38695	AB898927.1	76.744	129	30	0	45	173	1860	1988	6.17e-18	98.7	Other_virus	RNA	Viruses	unclassified	unclassified	Ortervirales	Retroviridae	Gammaretrovirus	Feline leukemia virus
WTG.X;contig_38780	AB818696.1	80.531	113	22	0	398	510	1310	1198	3.31e-20	105	Other_virus	RNA	Viruses	unclassified	unclassified	Ortervirales	Retroviridae	Gammaretrovirus	Feline leukemia virus
WTG.X;contig_40223	KY684105.1	70.957	303	86	2	151	452	375582	375883	2.09e-31	143	Other_virus	DNA	Viruses	unclassified	unclassified	unclassified	Mimiviridae	Hokovirus	Hokovirus HKV1
WTG.X;contig_39989	M62431.1	95.455	154	7	0	3	156	2839	2992	8.53e-63	247	Other_virus	RNA	Viruses	unclassified	unclassified	unclassified	Flaviviridae	Pestivirus	Pestivirus A
WTG.X;contig_39903	MH590409.1	68.062	645	165	19	54	671	158372	157742	6.31e-45	189	Other_virus	DNA	Viruses	unclassified	unclassified	Herpesvirales	Herpesviridae	Lymphocryptovirus	Human gammaherpesvirus 4
WTG.X;contig_40298	MH590409.1	64.576	542	148	2	18	556	157913	158413	1.18e-32	148	Other_virus	DNA	Viruses	unclassified	unclassified	Herpesvirales	Herpesviridae	Lymphocryptovirus	Human gammaherpesvirus 4
WTG.X;contig_39914	KY094066.1	75.472	106	17	3	481	578	8615	8511	3.41e-09	69.8	Other_virus	DNA	Viruses	unclassified	unclassified	unclassified	Poxviridae	unclassified	BeAn 58058 virus
WTG.X;contig_40007	MK385458.1	75	100	14	3	219	308	1862	1764	7.89e-08	65.3	Other_virus	RNA	Viruses	unclassified	unclassified	Ortervirales	Retroviridae	Lentivirus	Human immunodeficiency virus 1
WTG.X;contig_39814	AF065755.1	85.149	101	14	1	80	180	96	195	7.52e-22	112	Other_virus	DNA	Viruses	unclassified	unclassified	Herpesvirales	Herpesviridae	Cytomegalovirus	Cercopithecine betaherpesvirus 5
WTG.X;contig_40371	K02606.1	90	100	9	1	53	152	751	653	4.01e-28	132	Other_virus	DNA	Viruses	unclassified	unclassified	unclassified	Polyomaviridae	Betapolyomavirus	Macaca mulatta polyomavirus 1
WTG.X;contig_39951	K02606.1	75.806	186	27	5	268	452	751	583	1.07e-26	127	Other_virus	DNA	Viruses	unclassified	unclassified	unclassified	Polyomaviridae	Betapolyomavirus	Macaca mulatta polyomavirus 1
WTG.X;contig_40368	D00735.1	74.286	105	19	2	6	102	1050	946	2.15e-08	67.1	Other_virus	DNA	Viruses	unclassified	unclassified	unclassified	Papillomaviridae	Alphapapillomavirus	Alphapapillomavirus 9
WTG.X;contig_39925	AF191073.1	82.301	113	12	2	150	258	1463	1571	1.25e-22	113	Other_virus	DNA	Viruses	unclassified	unclassified	Herpesvirales	Herpesviridae	Cytomegalovirus	Cercopithecine betaherpesvirus 5
WTG.X;contig_40180	D00735.1	72.277	101	21	1	17	110	950	1050	3.77e-06	59	Other_virus	DNA	Viruses	unclassified	unclassified	unclassified	Papillomaviridae	Alphapapillomavirus	Alphapapillomavirus 9
WTG.X;contig_40472	MH590409.1	69.014	284	85	1	220	500	158344	158061	6.36e-23	115	Other_virus	DNA	Viruses	unclassified	unclassified	Herpesvirales	Herpesviridae	Lymphocryptovirus	Human gammaherpesvirus 4
WTG.X;contig_40397	MK072130.1	74.528	106	25	1	376	481	721	618	7.76e-09	68	Other_virus	DNA	Viruses	unclassified	unclassified	unclassified	Mimiviridae	unclassified	Edafosvirus sp.
WTG.X;contig_40392	X14576.1	86.111	108	12	3	36	143	486	382	1.48e-23	117	Other_virus	RNA	Viruses	unclassified	unclassified	Ortervirales	Retroviridae	Gammaretrovirus	Murine leukemia virus
WTG.X;contig_40763	MH590571.1	72.481	258	67	2	172	427	36087	36342	4.49e-31	141	Other_virus	DNA	Viruses	unclassified	unclassified	Herpesvirales	Herpesviridae	Lymphocryptovirus	Human gammaherpesvirus 4
WTG.X;contig_40773	MH590571.1	75.49	204	48	2	320	522	36123	36325	1.99e-29	137	Other_virus	DNA	Viruses	unclassified	unclassified	Herpesvirales	Herpesviridae	Lymphocryptovirus	Human gammaherpesvirus 4
WTG.X;contig_40853	K02606.1	77.358	106	20	2	358	459	767	662	6.55e-12	78.8	Other_virus	DNA	Viruses	unclassified	unclassified	unclassified	Polyomaviridae	Betapolyomavirus	Macaca mulatta polyomavirus 1
WTG.X;contig_40999	K02606.1	78.519	135	21	4	89	223	768	642	2.85e-19	103	Other_virus	DNA	Viruses	unclassified	unclassified	unclassified	Polyomaviridae	Betapolyomavirus	Macaca mulatta polyomavirus 1
WTG.X;contig_40732	U80885.1	85.714	182	26	0	3	184	2146	1965	2.67e-52	212	Other_virus	RNA	Viruses	unclassified	unclassified	unclassified	Flaviviridae	Pestivirus	Pestivirus A
WTG.X;contig_40516	AB898927.1	69.672	244	71	3	271	512	1854	2096	1.84e-17	96.9	Other_virus	RNA	Viruses	unclassified	unclassified	Ortervirales	Retroviridae	Gammaretrovirus	Feline leukemia virus
WTG.X;contig_40400	U37066.1	84	100	11	4	422	519	3181	3085	6.23e-17	96	Other_virus	RNA	Viruses	unclassified	unclassified	Ortervirales	Retroviridae	unclassified	Human endogenous retrovirus
WTG.X;contig_41273	MH590409.1	71.856	167	47	0	207	373	156555	156721	7.44e-16	91.5	Other_virus	DNA	Viruses	unclassified	unclassified	Herpesvirales	Herpesviridae	Lymphocryptovirus	Human gammaherpesvirus 4
WTG.X;contig_41099	MH590409.1	68.224	321	96	4	160	475	157995	158314	9.12e-21	108	Other_virus	DNA	Viruses	unclassified	unclassified	Herpesvirales	Herpesviridae	Lymphocryptovirus	Human gammaherpesvirus 4
WTG.X;contig_41012	K02606.1	86.111	108	14	1	236	342	663	770	8.61e-26	124	Other_virus	DNA	Viruses	unclassified	unclassified	unclassified	Polyomaviridae	Betapolyomavirus	Macaca mulatta polyomavirus 1
WTG.X;contig_41128	MH590571.1	74.38	121	31	0	467	587	36108	35988	1.53e-12	81.5	Other_virus	DNA	Viruses	unclassified	unclassified	Herpesvirales	Herpesviridae	Lymphocryptovirus	Human gammaherpesvirus 4
WTG.X;contig_40764	KY965444.1	71.269	268	77	0	232	499	1914	2181	1.91e-29	137	Other_virus	DNA	Viruses	unclassified	unclassified	Herpesvirales	Herpesviridae	Rhadinovirus	Common bottlenose dolphin gammaherpesvirus 1 strain Sarasota
WTG.X;contig_41274	MH590571.1	69.159	321	95	2	325	643	35582	35264	3.77e-27	129	Other_virus	DNA	Viruses	unclassified	unclassified	Herpesvirales	Herpesviridae	Lymphocryptovirus	Human gammaherpesvirus 4
WTG.X;contig_41313	K02606.1	74.874	199	42	5	815	1011	773	581	1.19e-23	119	Other_virus	DNA	Viruses	unclassified	unclassified	unclassified	Polyomaviridae	Betapolyomavirus	Macaca mulatta polyomavirus 1
WTG.X;contig_41162	X94741.1	75.962	104	18	3	227	324	1030	1132	1.24e-08	68.9	Other_virus	DNA	Viruses	unclassified	unclassified	unclassified	Papillomaviridae	Alphapapillomavirus	Alphapapillomavirus 9
WTG.X;contig_41361	AF191073.1	73.913	161	40	2	12	171	843	1002	3.68e-17	95.1	Other_virus	DNA	Viruses	unclassified	unclassified	Herpesvirales	Herpesviridae	Cytomegalovirus	Cercopithecine betaherpesvirus 5
WTG.X;contig_41632	D00735.1	74.51	102	17	1	282	374	1047	946	5.71e-10	71.6	Other_virus	DNA	Viruses	unclassified	unclassified	unclassified	Papillomaviridae	Alphapapillomavirus	Alphapapillomavirus 9
WTG.X;contig_41707	MH590571.1	76.596	188	44	0	153	340	36157	36344	3.69e-31	141	Other_virus	DNA	Viruses	unclassified	unclassified	Herpesvirales	Herpesviridae	Lymphocryptovirus	Human gammaherpesvirus 4
WTG.X;contig_41808	AF065689.1	81	100	15	4	355	451	485	387	1.45e-12	81.5	Other_virus	DNA	Viruses	unclassified	unclassified	Herpesvirales	Herpesviridae	Cytomegalovirus	Cercopithecine betaherpesvirus 5
WTG.X;contig_41826	AF191073.1	81.522	184	32	1	111	294	3252	3071	2.44e-41	177	Other_virus	DNA	Viruses	unclassified	unclassified	Herpesvirales	Herpesviridae	Cytomegalovirus	Cercopithecine betaherpesvirus 5
WTG.X;contig_41850	AF191073.1	73.649	148	38	1	110	256	514	661	1.3e-14	88.7	Other_virus	DNA	Viruses	unclassified	unclassified	Herpesvirales	Herpesviridae	Cytomegalovirus	Cercopithecine betaherpesvirus 5
WTG.X;contig_41698	KU749311.1	67.836	171	49	1	625	789	181339	181169	9.42e-07	62.6	Other_virus	DNA	Viruses	unclassified	unclassified	unclassified	Poxviridae	Orthopoxvirus	Volepox virus
WTG.X;contig_41814	AF053745.1	76.159	302	72	0	79	380	2975	3276	7.01e-55	221	Other_virus	RNA	Viruses	unclassified	unclassified	Ortervirales	Retroviridae	Gammaretrovirus	Murine leukemia virus
WTG.X;contig_41967	K02606.1	74.038	104	26	1	172	275	664	766	3.41e-07	63.5	Other_virus	DNA	Viruses	unclassified	unclassified	unclassified	Polyomaviridae	Betapolyomavirus	Macaca mulatta polyomavirus 1
WTG.X;contig_41961	KY094066.1	74.257	101	16	3	352	445	8518	8615	1.55e-06	61.7	Other_virus	DNA	Viruses	unclassified	unclassified	unclassified	Poxviridae	unclassified	BeAn 58058 virus
WTG.X;contig_41958	MH590409.1	68.722	227	67	2	5	229	157149	157373	2.64e-14	86.9	Other_virus	DNA	Viruses	unclassified	unclassified	Herpesvirales	Herpesviridae	Lymphocryptovirus	Human gammaherpesvirus 4
WTG.X;contig_41013	KM209313.1	87.5	144	18	0	130	273	201	344	1.83e-42	179	Phages	DNA	Viruses	unclassified	unclassified	Caudovirales	Ackermannviridae	Limestonevirus	Dickeya phage phiDP23.1
WTG.X;contig_41612	KM209313.1	84.322	236	37	0	4	239	513	748	2.03e-66	260	Phages	DNA	Viruses	unclassified	unclassified	Caudovirales	Ackermannviridae	Limestonevirus	Dickeya phage phiDP23.1
WTG.X;contig_41815	KM209318.1	71.484	256	69	4	2	255	1238	1491	4.06e-24	119	Phages	DNA	Viruses	unclassified	unclassified	Caudovirales	Ackermannviridae	Limestonevirus	Dickeya phage phiDP23.1
WTG.X;contig_42026	MH590409.1	72.483	149	41	0	8	156	157332	157480	2.18e-14	86.9	Other_virus	DNA	Viruses	unclassified	unclassified	Herpesvirales	Herpesviridae	Lymphocryptovirus	Human gammaherpesvirus 4
WTG.X;contig_41651	KM209313.1	80.769	182	26	4	1	176	533	355	2.83e-37	161	Phages	DNA	Viruses	unclassified	unclassified	Caudovirales	Ackermannviridae	Limestonevirus	Dickeya phage phiDP23.1
WTG.X;contig_42032	KY094066.1	77.778	108	17	2	349	449	8508	8615	1.74e-13	85.1	Other_virus	DNA	Viruses	unclassified	unclassified	unclassified	Poxviridae	unclassified	BeAn 58058 virus
WTG.X;contig_42070	KY094066.1	74.286	105	22	2	271	371	8615	8512	7.41e-08	64.4	Other_virus	DNA	Viruses	unclassified	unclassified	unclassified	Poxviridae	unclassified	BeAn 58058 virus
WTG.X;contig_41447	KM209255.1	71.217	337	78	6	286	615	229	553	5.95e-37	161	Phages	DNA	Viruses	unclassified	unclassified	Caudovirales	Ackermannviridae	Limestonevirus	Dickeya phage phiDP10.3
WTG.X;contig_42055	MH590409.1	69.159	214	66	0	39	252	157267	157480	5.69e-16	91.5	Other_virus	DNA	Viruses	unclassified	unclassified	Herpesvirales	Herpesviridae	Lymphocryptovirus	Human gammaherpesvirus 4
WTG.X;contig_42017	X02963.1	89.27	466	47	3	531	995	1630	2093	2.79e-170	605	Other_virus	RNA	Viruses	unclassified	unclassified	Ortervirales	Retroviridae	Gammaretrovirus	Abelson murine leukemia virus
WTG.X;contig_42450	AF191073.1	87.437	199	24	1	63	261	3052	3249	2.39e-61	243	Other_virus	DNA	Viruses	unclassified	unclassified	Herpesvirales	Herpesviridae	Cytomegalovirus	Cercopithecine betaherpesvirus 5
WTG.X;contig_42319	MH320556.1	81.699	153	28	0	1	153	82456	82304	5.38e-34	150	Other_virus	DNA	Viruses	unclassified	unclassified	unclassified	Poxviridae	Molluscipoxvirus	Molluscum contagiosum virus
WTG.X;contig_42185	MN905546.1	79.661	118	20	3	613	728	190324	190209	1.03e-16	96	Phages	DNA	Viruses	unclassified	unclassified	Caudovirales	Myoviridae	unclassified	Pseudomonas phage PN05
WTG.X;contig_42145	MH590571.1	69.935	153	46	0	21	173	36389	36237	1.43e-09	69.8	Other_virus	DNA	Viruses	unclassified	unclassified	Herpesvirales	Herpesviridae	Lymphocryptovirus	Human gammaherpesvirus 4
WTG.X;contig_42466	KM209318.1	80.292	137	18	4	159	291	962	831	1.48e-23	116	Phages	DNA	Viruses	unclassified	unclassified	Caudovirales	Ackermannviridae	Limestonevirus	Dickeya phage phiDP23.1
WTG.X;contig_42228	K02606.1	75.401	187	29	5	372	558	581	750	3.6e-25	123	Other_virus	DNA	Viruses	unclassified	unclassified	unclassified	Polyomaviridae	Betapolyomavirus	Macaca mulatta polyomavirus 1
WTG.X;contig_42476	KM209313.1	79.612	412	78	3	155	563	315	723	1.27e-95	357	Phages	DNA	Viruses	unclassified	unclassified	Caudovirales	Ackermannviridae	Limestonevirus	Dickeya phage phiDP23.1
WTG.X;contig_42577	MH590571.1	70.849	271	75	2	160	426	34408	34678	3.88e-27	129	Other_virus	DNA	Viruses	unclassified	unclassified	Herpesvirales	Herpesviridae	Lymphocryptovirus	Human gammaherpesvirus 4
WTG.X;contig_42601	MN905546.1	72.414	319	73	3	143	457	189040	189347	2.13e-42	179	Phages	DNA	Viruses	unclassified	unclassified	Caudovirales	Myoviridae	unclassified	Pseudomonas phage PN05
WTG.X;contig_42323	MK500565.1	70.635	126	37	0	1	126	49740	49615	1.56e-06	61.7	Other_virus	DNA	Viruses	unclassified	unclassified	unclassified	Pithoviridae	unclassified	Pithovirus LCPAC304
WTG.X;contig_42147	M18041.1	76.056	142	30	2	14	154	630	492	5.07e-18	98.7	Other_virus	RNA	Viruses	unclassified	unclassified	Ortervirales	Retroviridae	Alpharetrovirus	Avian carcinoma virus
WTG.X;contig_42914	MH590409.1	70.06	167	50	0	15	181	158377	158211	1.94e-11	77	Other_virus	DNA	Viruses	unclassified	unclassified	Herpesvirales	Herpesviridae	Lymphocryptovirus	Human gammaherpesvirus 4
WTG.X;contig_42669	K02606.1	86.792	106	14	0	777	882	662	767	5.26e-27	129	Other_virus	DNA	Viruses	unclassified	unclassified	unclassified	Polyomaviridae	Betapolyomavirus	Macaca mulatta polyomavirus 1
WTG.X;contig_42932	X00740.1	81.905	105	18	1	161	264	71	175	9.91e-19	101	Other_virus	RNA	Viruses	unclassified	unclassified	Ortervirales	Retroviridae	Gammaretrovirus	Moloney murine sarcoma virus
WTG.X;contig_42810	MH590571.1	70.707	198	58	0	1	198	36356	36159	1.25e-17	96.9	Other_virus	DNA	Viruses	unclassified	unclassified	Herpesvirales	Herpesviridae	Lymphocryptovirus	Human gammaherpesvirus 4
WTG.X;contig_42616	KM209288.1	73.6	125	28	4	68	188	380	503	6.08e-08	64.4	Phages	DNA	Viruses	unclassified	unclassified	Caudovirales	Ackermannviridae	Limestonevirus	Dickeya phage phiDP23.1
WTG.X;contig_43274	D55717.1	86.26	131	18	0	7	137	2045	1915	1.53e-35	156	Other_virus	RNA	Viruses	unclassified	unclassified	unclassified	Reoviridae	Rotavirus	Rotavirus C
WTG.X;contig_43060	MK458169.1	77.67	103	23	0	44	146	6749	6647	3.41e-13	83.3	Other_virus	RNA	Viruses	unclassified	unclassified	Ortervirales	Retroviridae	Lentivirus	Human immunodeficiency virus 1
WTG.X;contig_43332	MK072092.1	69.298	228	70	0	8	235	2069	2296	1.71e-17	96.9	Other_virus	DNA	Viruses	unclassified	unclassified	unclassified	Mimiviridae	unclassified	Edafosvirus sp.
WTG.X;contig_43067	KY094066.1	75	100	18	2	212	304	8512	8611	2.17e-08	66.2	Other_virus	DNA	Viruses	unclassified	unclassified	unclassified	Poxviridae	unclassified	BeAn 58058 virus
WTG.X;contig_43355	MH590409.1	69.04	323	97	1	23	342	158031	158353	7.47e-28	132	Other_virus	DNA	Viruses	unclassified	unclassified	Herpesvirales	Herpesviridae	Lymphocryptovirus	Human gammaherpesvirus 4
WTG.X;contig_43371	M62431.1	78.378	259	18	2	1	259	2947	3167	6.35e-61	241	Other_virus	RNA	Viruses	unclassified	unclassified	unclassified	Flaviviridae	Pestivirus	Pestivirus A
WTG.X;contig_43390	K02606.1	89.32	103	10	1	441	542	663	765	9.62e-28	133	Other_virus	DNA	Viruses	unclassified	unclassified	unclassified	Polyomaviridae	Betapolyomavirus	Macaca mulatta polyomavirus 1
WTG.X;contig_43400	MH590409.1	69.318	176	51	3	61	233	158229	158404	3.43e-08	67.1	Other_virus	DNA	Viruses	unclassified	unclassified	Herpesvirales	Herpesviridae	Lymphocryptovirus	Human gammaherpesvirus 4
WTG.X;contig_43881	KM209277.1	85.714	112	16	0	515	626	1091	1202	2.04e-27	131	Phages	DNA	Viruses	unclassified	unclassified	Caudovirales	Ackermannviridae	Limestonevirus	Dickeya phage phiDP23.1
WTG.X;contig_44157	MH590571.1	72.131	122	34	0	287	408	36221	36342	1.64e-08	68	Other_virus	DNA	Viruses	unclassified	unclassified	Herpesvirales	Herpesviridae	Lymphocryptovirus	Human gammaherpesvirus 4
WTG.X;contig_44220	M33292.1	72.464	345	95	0	496	840	1169	1513	2.04e-46	195	Other_virus	RNA	Viruses	unclassified	unclassified	Ortervirales	Retroviridae	Alpharetrovirus	Rous sarcoma virus
WTG.X;contig_44279	X14842.1	75.697	251	61	0	136	386	479	729	4.71e-42	178	Other_virus	RNA	Viruses	unclassified	unclassified	Ortervirales	Retroviridae	Gammaretrovirus	Feline leukemia virus
WTG.X;contig_43936	U37066.1	74.51	102	19	1	177	271	3064	3165	2.57e-09	69.8	Other_virus	RNA	Viruses	unclassified	unclassified	Ortervirales	Retroviridae	unclassified	Human endogenous retrovirus
WTG.X;contig_42758	KR139659.1	67.917	240	73	4	189	426	47351	47588	8.16e-10	72.5	Other_virus	DNA	Viruses	unclassified	unclassified	unclassified	Iridoviridae	Megalocytivirus	Scale drop disease virus
WTG.X;contig_43634	AB898755.1	66.784	283	82	5	452	722	1570	1852	8.98e-11	76.1	Other_virus	RNA	Viruses	unclassified	unclassified	Ortervirales	Retroviridae	Gammaretrovirus	Feline leukemia virus
WTG.X;contig_44206	D00735.1	74.757	103	17	2	242	335	954	1056	6.75e-09	68.9	Other_virus	DNA	Viruses	unclassified	unclassified	unclassified	Papillomaviridae	Alphapapillomavirus	Alphapapillomavirus 9
WTG.X;contig_43692	AF191073.1	76.8	125	22	5	276	397	409	289	4.75e-12	79.7	Other_virus	DNA	Viruses	unclassified	unclassified	Herpesvirales	Herpesviridae	Cytomegalovirus	Cercopithecine betaherpesvirus 5
WTG.X;contig_44461	AF191073.1	75.926	162	39	0	95	256	1064	1225	5.39e-24	118	Other_virus	DNA	Viruses	unclassified	unclassified	Herpesvirales	Herpesviridae	Cytomegalovirus	Cercopithecine betaherpesvirus 5
WTG.X;contig_44451	AF065689.1	84	100	10	5	772	868	475	379	1.5e-15	92.4	Other_virus	DNA	Viruses	unclassified	unclassified	Herpesvirales	Herpesviridae	Cytomegalovirus	Cercopithecine betaherpesvirus 5
WTG.X;contig_44680	AF191073.1	78.505	107	23	0	514	620	1064	1170	8.91e-16	91.5	Other_virus	DNA	Viruses	unclassified	unclassified	Herpesvirales	Herpesviridae	Cytomegalovirus	Cercopithecine betaherpesvirus 5
WTG.X;contig_44661	K02606.1	86.207	116	13	3	527	639	665	780	2.08e-26	127	Other_virus	DNA	Viruses	unclassified	unclassified	unclassified	Polyomaviridae	Betapolyomavirus	Macaca mulatta polyomavirus 1
WTG.X;contig_44715	M25158.1	75.738	305	74	0	158	462	1281	1585	6.76e-54	217	Other_virus	RNA	Viruses	unclassified	unclassified	Ortervirales	Retroviridae	Alpharetrovirus	Avian carcinoma virus
WTG.X;contig_44926	MH590409.1	66.033	421	130	5	121	528	156530	156950	3.64e-20	105	Other_virus	DNA	Viruses	unclassified	unclassified	Herpesvirales	Herpesviridae	Lymphocryptovirus	Human gammaherpesvirus 4
WTG.X;contig_44940	MH590409.1	70.507	217	60	1	154	366	156888	156672	1.94e-19	104	Other_virus	DNA	Viruses	unclassified	unclassified	Herpesvirales	Herpesviridae	Lymphocryptovirus	Human gammaherpesvirus 4
WTG.X;contig_44568	KY747489.1	71.2	125	34	2	4	127	7471	7594	8.8e-06	57.2	Other_virus	DNA	Viruses	unclassified	unclassified	unclassified	Phycodnaviridae	Prasinovirus	Dishui lake phycodnavirus 1
WTG.X;contig_44391	AY037858.1	84.615	143	22	0	109	251	10301	10443	1.37e-36	159	Other_virus	DNA	Viruses	unclassified	unclassified	Herpesvirales	Herpesviridae	Lymphocryptovirus	Macacine gammaherpesvirus 4
WTG.X;contig_44898	KY766069.1	73.394	109	21	3	51	151	10871	10979	1.95e-06	60.8	Other_virus	RNA	Viruses	unclassified	unclassified	unclassified	Flaviviridae	Flavivirus	Zika virus
WTG.X;contig_44280	MK500400.1	72.807	114	31	0	136	249	13042	13155	2.07e-08	67.1	Other_virus	DNA	Viruses	unclassified	unclassified	unclassified	Mimiviridae	unclassified	Mimivirus LCMiAC01
WTG.X;contig_44346	MK775204.1	95.276	127	6	0	1	127	8565	8439	9.05e-50	203	Other_virus	RNA	Viruses	unclassified	unclassified	unclassified	Flaviviridae	Pestivirus	Pestivirus A
WTG.X;contig_45088	K02606.1	72.84	162	20	7	277	428	583	730	1.03e-13	85.1	Other_virus	DNA	Viruses	unclassified	unclassified	unclassified	Polyomaviridae	Betapolyomavirus	Macaca mulatta polyomavirus 1
WTG.X;contig_45148	AF065724.1	73.485	132	25	3	346	476	196	318	1.74e-11	77	Other_virus	DNA	Viruses	unclassified	unclassified	Herpesvirales	Herpesviridae	Cytomegalovirus	Cercopithecine betaherpesvirus 5
WTG.X;contig_44689	MK384141.1	73.6	125	23	4	184	298	590	714	1.02e-08	68.9	Other_virus	RNA	Viruses	unclassified	unclassified	Ortervirales	Retroviridae	Lentivirus	Human immunodeficiency virus 1
WTG.X;contig_45062	AY117145.1	91.291	333	28	1	54	385	545	877	6.5e-129	467	Other_virus	RNA	Viruses	unclassified	unclassified	unclassified	Flaviviridae	Pestivirus	Pestivirus A
WTG.X;contig_45483	MK383886.1	71.845	103	20	1	40	133	4724	4622	5.46e-06	59.9	Other_virus	RNA	Viruses	unclassified	unclassified	Ortervirales	Retroviridae	Lentivirus	Human immunodeficiency virus 1
WTG.X;contig_45430	KM209277.1	86.592	179	24	0	21	199	1205	1027	1.51e-53	215	Phages	DNA	Viruses	unclassified	unclassified	Caudovirales	Ackermannviridae	Limestonevirus	Dickeya phage phiDP23.1
WTG.X;contig_45310	MH590409.1	69.565	391	108	5	105	488	158073	158459	5.21e-37	162	Other_virus	DNA	Viruses	unclassified	unclassified	Herpesvirales	Herpesviridae	Lymphocryptovirus	Human gammaherpesvirus 4
WTG.X;contig_45333	M23542.1	78	100	22	0	228	327	10	109	4.08e-13	82.4	Other_virus	RNA	Viruses	unclassified	unclassified	Ortervirales	Retroviridae	Alpharetrovirus	Avian leukosis virus
WTG.X;contig_45458	MH590409.1	70.69	116	34	0	104	219	158295	158410	3.66e-06	59.9	Other_virus	DNA	Viruses	unclassified	unclassified	Herpesvirales	Herpesviridae	Lymphocryptovirus	Human gammaherpesvirus 4
WTG.X;contig_45278	GU934326.1	89.948	388	39	0	180	567	917	1304	4.19e-146	525	Other_virus	RNA	Viruses	unclassified	unclassified	Ortervirales	Retroviridae	unclassified	LNras*SN acutely transforming retrovirus
WTG.X;contig_45417	AF065756.1	81.731	104	19	0	4	107	296	399	2.7e-19	103	Other_virus	DNA	Viruses	unclassified	unclassified	Herpesvirales	Herpesviridae	Cytomegalovirus	Cercopithecine betaherpesvirus 5
WTG.X;contig_45408	MH590409.1	67.147	347	93	11	373	708	157665	158001	1.84e-13	84.2	Other_virus	DNA	Viruses	unclassified	unclassified	Herpesvirales	Herpesviridae	Lymphocryptovirus	Human gammaherpesvirus 4
WTG.X;contig_45620	KM209318.1	77.576	165	37	0	230	394	1204	1368	7.02e-28	132	Phages	DNA	Viruses	unclassified	unclassified	Caudovirales	Ackermannviridae	Limestonevirus	Dickeya phage phiDP23.1
WTG.X;contig_45169	MH590409.1	71.958	189	53	0	16	204	157037	157225	3.45e-19	103	Other_virus	DNA	Viruses	unclassified	unclassified	Herpesvirales	Herpesviridae	Lymphocryptovirus	Human gammaherpesvirus 4
WTG.X;contig_45828	KM209277.1	76.471	153	36	0	115	267	419	571	5.01e-23	114	Phages	DNA	Viruses	unclassified	unclassified	Caudovirales	Ackermannviridae	Limestonevirus	Dickeya phage phiDP23.1
WTG.X;contig_45843	M27088.1	80	100	14	5	157	251	106	8	1.6e-10	74.3	Other_virus	DNA	Viruses	unclassified	unclassified	unclassified	Hepadnaviridae	Orthohepadnavirus	Hepatitis B virus
WTG.X;contig_45927	MH590409.1	63.291	553	181	9	113	648	157243	157790	1.32e-07	64.4	Other_virus	DNA	Viruses	unclassified	unclassified	Herpesvirales	Herpesviridae	Lymphocryptovirus	Human gammaherpesvirus 4
WTG.X;contig_46080	K02606.1	78.862	123	15	3	226	338	783	662	5.03e-19	102	Other_virus	DNA	Viruses	unclassified	unclassified	unclassified	Polyomaviridae	Betapolyomavirus	Macaca mulatta polyomavirus 1
WTG.X;contig_45670	K02606.1	71.505	186	32	8	341	506	554	738	1.33e-12	80.6	Other_virus	DNA	Viruses	unclassified	unclassified	unclassified	Polyomaviridae	Betapolyomavirus	Macaca mulatta polyomavirus 1
WTG.X;contig_46110	K02606.1	84	100	14	2	294	392	751	653	3.08e-19	102	Other_virus	DNA	Viruses	unclassified	unclassified	unclassified	Polyomaviridae	Betapolyomavirus	Macaca mulatta polyomavirus 1
WTG.X;contig_45687	AF001075.1	81.193	218	41	0	161	378	1495	1712	2.72e-51	209	Other_virus	RNA	Viruses	unclassified	unclassified	Ortervirales	Retroviridae	Alpharetrovirus	Avian sarcoma virus
WTG.X;contig_46187	KM209318.1	74.265	272	64	3	236	507	1027	762	1.36e-38	168	Phages	DNA	Viruses	unclassified	unclassified	Caudovirales	Ackermannviridae	Limestonevirus	Dickeya phage phiDP23.1
WTG.X;contig_46193	MH590409.1	69.672	244	65	3	1	239	157302	157541	1.56e-19	104	Other_virus	DNA	Viruses	unclassified	unclassified	Herpesvirales	Herpesviridae	Lymphocryptovirus	Human gammaherpesvirus 4
WTG.X;contig_46235	MH590571.1	66.998	403	117	6	108	500	35043	35439	6.64e-23	115	Other_virus	DNA	Viruses	unclassified	unclassified	Herpesvirales	Herpesviridae	Lymphocryptovirus	Human gammaherpesvirus 4
WTG.X;contig_46100	KP317931.1	66.931	378	108	6	192	560	4770	5139	2.56e-20	107	Other_virus	RNA	Viruses	Negarnaviricota	Monjiviricetes	Mononegavirales	Pneumoviridae	Orthopneumovirus	Human orthopneumovirus
WTG.X;contig_46213	KM209318.1	84.545	110	17	0	24	133	367	476	3.88e-25	123	Phages	DNA	Viruses	unclassified	unclassified	Caudovirales	Ackermannviridae	Limestonevirus	Dickeya phage phiDP23.1
WTG.X;contig_46177	GU934326.1	83.654	104	17	0	1	104	1512	1409	9.14e-22	112	Other_virus	RNA	Viruses	unclassified	unclassified	Ortervirales	Retroviridae	unclassified	LNras*SN acutely transforming retrovirus
WTG.X;contig_46474	MK383886.1	79	100	14	2	106	198	4724	4625	1.4e-13	84.2	Other_virus	RNA	Viruses	unclassified	unclassified	Ortervirales	Retroviridae	Lentivirus	Human immunodeficiency virus 1
WTG.X;contig_46407	KM209277.1	88.024	167	20	0	154	320	1180	1014	5.09e-52	212	Phages	DNA	Viruses	unclassified	unclassified	Caudovirales	Ackermannviridae	Limestonevirus	Dickeya phage phiDP23.1
WTG.X;contig_46294	KY094066.1	76.238	101	15	3	236	328	8606	8507	3.24e-09	69.8	Other_virus	DNA	Viruses	unclassified	unclassified	unclassified	Poxviridae	unclassified	BeAn 58058 virus
WTG.X;contig_45734	KC865735.1	70.391	179	53	0	25	203	38258	38436	9.19e-14	85.1	Other_virus	DNA	Viruses	unclassified	unclassified	unclassified	Iridoviridae	Ranavirus	Frog virus 3
WTG.X;contig_46542	AF191073.1	74.603	378	57	9	113	456	1012	1384	1.42e-62	247	Other_virus	DNA	Viruses	unclassified	unclassified	Herpesvirales	Herpesviridae	Cytomegalovirus	Cercopithecine betaherpesvirus 5
WTG.X;contig_46884	K02606.1	81.6	125	12	3	39	163	638	751	5.26e-24	119	Other_virus	DNA	Viruses	unclassified	unclassified	unclassified	Polyomaviridae	Betapolyomavirus	Macaca mulatta polyomavirus 1
WTG.X;contig_46577	NC_038858.1	89.177	231	25	0	114	344	3159	2929	4.14e-80	305	Other_virus	RNA	Viruses	unclassified	unclassified	Ortervirales	Retroviridae	Gammaretrovirus	Finkel-Biskis-Jinkins murine sarcoma virus
WTG.X;contig_47001	KM209318.1	80.473	169	31	2	71	238	1183	1350	3.54e-33	150	Phages	DNA	Viruses	unclassified	unclassified	Caudovirales	Ackermannviridae	Limestonevirus	Dickeya phage phiDP23.1
WTG.X;contig_47006	AF065724.1	72.269	119	20	4	416	533	222	328	1.54e-06	60.8	Other_virus	DNA	Viruses	unclassified	unclassified	Herpesvirales	Herpesviridae	Cytomegalovirus	Cercopithecine betaherpesvirus 5
WTG.X;contig_47131	GU934326.1	79.021	143	23	5	505	642	452	592	1.89e-20	107	Other_virus	RNA	Viruses	unclassified	unclassified	Ortervirales	Retroviridae	unclassified	LNras*SN acutely transforming retrovirus
WTG.X;contig_46810	MK458169.1	69.951	203	48	7	63	258	8614	8418	8.81e-10	72.5	Other_virus	RNA	Viruses	unclassified	unclassified	Ortervirales	Retroviridae	Lentivirus	Human immunodeficiency virus 1
WTG.X;contig_46624	AY236763.1	74.293	389	100	0	2	390	934	1322	3.3e-64	251	Other_virus	RNA	Viruses	unclassified	unclassified	Ortervirales	Retroviridae	Gammaretrovirus	Recombinant M-MuLV/RaLV retrovirus
WTG.X;contig_47441	MH590571.1	74.595	185	47	0	105	289	36157	36341	3.53e-25	123	Other_virus	DNA	Viruses	unclassified	unclassified	Herpesvirales	Herpesviridae	Lymphocryptovirus	Human gammaherpesvirus 4
WTG.X;contig_45157	D00735.1	76.636	107	16	4	241	339	951	1056	5.01e-10	71.6	Other_virus	DNA	Viruses	unclassified	unclassified	unclassified	Papillomaviridae	Alphapapillomavirus	Alphapapillomavirus 9
WTG.X;contig_46068	D00735.1	74.783	115	20	3	219	325	946	1059	1.54e-09	72.5	Other_virus	DNA	Viruses	unclassified	unclassified	unclassified	Papillomaviridae	Alphapapillomavirus	Alphapapillomavirus 9
WTG.X;contig_47529	MH590571.1	74.194	155	40	0	60	214	36402	36248	1.15e-18	100	Other_virus	DNA	Viruses	unclassified	unclassified	Herpesvirales	Herpesviridae	Lymphocryptovirus	Human gammaherpesvirus 4
WTG.X;contig_47532	K02606.1	73.778	225	37	6	172	396	581	783	2.54e-28	133	Other_virus	DNA	Viruses	unclassified	unclassified	unclassified	Polyomaviridae	Betapolyomavirus	Macaca mulatta polyomavirus 1
WTG.X;contig_47459	M62431.1	89.583	240	25	0	44	283	2828	3067	6.94e-85	321	Other_virus	RNA	Viruses	unclassified	unclassified	unclassified	Flaviviridae	Pestivirus	Pestivirus A
WTG.X;contig_47541	AF191073.1	80.576	139	25	2	301	438	1228	1091	1.04e-25	123	Other_virus	DNA	Viruses	unclassified	unclassified	Herpesvirales	Herpesviridae	Cytomegalovirus	Cercopithecine betaherpesvirus 5
WTG.X;contig_47501	HE984515.1	78	100	13	4	119	209	212	113	6.27e-10	72.5	Other_virus	DNA	Viruses	unclassified	unclassified	unclassified	Papillomaviridae	Alphapapillomavirus	Alphapapillomavirus 9
WTG.X;contig_47576	AF191073.1	79.839	124	23	2	1	123	1091	1213	2.47e-20	105	Other_virus	DNA	Viruses	unclassified	unclassified	Herpesvirales	Herpesviridae	Cytomegalovirus	Cercopithecine betaherpesvirus 5
WTG.X;contig_46478	LT896724.1	68.852	183	51	3	7	187	6545	6367	3.4e-08	66.2	Other_virus	DNA	Viruses	unclassified	unclassified	unclassified	Poxviridae	Orthopoxvirus	Cowpox virus
WTG.X;contig_47698	K02606.1	84.762	105	15	1	1130	1234	765	662	2.65e-22	114	Other_virus	DNA	Viruses	unclassified	unclassified	unclassified	Polyomaviridae	Betapolyomavirus	Macaca mulatta polyomavirus 1
WTG.X;contig_47777	KY094066.1	75.962	104	18	2	7	103	8512	8615	2.55e-10	73.4	Other_virus	DNA	Viruses	unclassified	unclassified	unclassified	Poxviridae	unclassified	BeAn 58058 virus
WTG.X;contig_47800	KY094066.1	77.57	107	15	3	370	468	8616	8511	1.33e-12	80.6	Other_virus	DNA	Viruses	unclassified	unclassified	unclassified	Poxviridae	unclassified	BeAn 58058 virus
WTG.X;contig_47802	KY094066.1	73.95	119	20	6	292	402	8518	8633	4.55e-06	59	Other_virus	DNA	Viruses	unclassified	unclassified	unclassified	Poxviridae	unclassified	BeAn 58058 virus
WTG.X;contig_47985	MH590571.1	71.321	265	76	0	94	358	36139	36403	1.73e-29	136	Other_virus	DNA	Viruses	unclassified	unclassified	Herpesvirales	Herpesviridae	Lymphocryptovirus	Human gammaherpesvirus 4
WTG.X;contig_48054	MH590571.1	75.41	122	26	3	78	197	36205	36086	1.97e-11	77	Other_virus	DNA	Viruses	unclassified	unclassified	Herpesvirales	Herpesviridae	Lymphocryptovirus	Human gammaherpesvirus 4
WTG.X;contig_47732	X94741.1	74.038	104	20	3	178	275	1136	1034	4.46e-06	59.9	Other_virus	DNA	Viruses	unclassified	unclassified	unclassified	Papillomaviridae	Alphapapillomavirus	Alphapapillomavirus 9
WTG.X;contig_46820	S75221.1	90.769	130	12	0	944	1073	130	1	1.14e-42	181	Other_virus	RNA	Viruses	unclassified	unclassified	Ortervirales	Retroviridae	Betaretrovirus	Mouse mammary tumor virus
WTG.X;contig_47982	MH590409.1	65.641	390	131	2	212	598	158464	158075	2.1e-18	100	Other_virus	DNA	Viruses	unclassified	unclassified	Herpesvirales	Herpesviridae	Lymphocryptovirus	Human gammaherpesvirus 4
WTG.X;contig_48159	X94741.1	76	100	11	5	159	249	1125	1030	5.18e-07	62.6	Other_virus	DNA	Viruses	unclassified	unclassified	unclassified	Papillomaviridae	Alphapapillomavirus	Alphapapillomavirus 9
WTG.X;contig_47754	X02759.1	71.739	138	33	2	283	417	1068	934	2.39e-09	70.7	Other_virus	RNA	Viruses	unclassified	unclassified	Ortervirales	Retroviridae	Gammaretrovirus	Reticuloendotheliosis virus
WTG.X;contig_48286	K02606.1	83.178	107	13	1	655	761	763	662	4.64e-22	113	Other_virus	DNA	Viruses	unclassified	unclassified	unclassified	Polyomaviridae	Betapolyomavirus	Macaca mulatta polyomavirus 1
WTG.X;contig_48343	MH590571.1	70.248	242	71	1	69	309	36405	36164	2.75e-21	109	Other_virus	DNA	Viruses	unclassified	unclassified	Herpesvirales	Herpesviridae	Lymphocryptovirus	Human gammaherpesvirus 4
WTG.X;contig_48237	U37066.1	72.807	114	20	4	204	306	3207	3094	4.8e-06	59	Other_virus	RNA	Viruses	unclassified	unclassified	Ortervirales	Retroviridae	unclassified	Human endogenous retrovirus
WTG.X;contig_48784	MH590409.1	67.194	253	80	1	255	504	158406	158154	1.06e-13	85.1	Other_virus	DNA	Viruses	unclassified	unclassified	Herpesvirales	Herpesviridae	Lymphocryptovirus	Human gammaherpesvirus 4
WTG.X;contig_45510	FJ744150.1	72.5	240	66	0	8	247	4852	4613	1.76e-29	136	Other_virus	RNA	Viruses	unclassified	unclassified	Ortervirales	Retroviridae	Betaretrovirus	Ovine enzootic nasal tumor virus
WTG.X;contig_49034	MH590409.1	69.207	328	99	2	3	329	157159	156833	7.75e-28	131	Other_virus	DNA	Viruses	unclassified	unclassified	Herpesvirales	Herpesviridae	Lymphocryptovirus	Human gammaherpesvirus 4
WTG.X;contig_48865	K02606.1	79.808	104	18	2	498	600	663	764	1.07e-14	87.8	Other_virus	DNA	Viruses	unclassified	unclassified	unclassified	Polyomaviridae	Betapolyomavirus	Macaca mulatta polyomavirus 1
WTG.X;contig_48983	MK457955.1	76.238	101	19	2	191	289	2326	2229	2.51e-09	70.7	Other_virus	RNA	Viruses	unclassified	unclassified	Ortervirales	Retroviridae	Lentivirus	Human immunodeficiency virus 1
WTG.X;contig_48767	D00735.1	72.807	114	17	4	124	225	1057	946	1.81e-06	61.7	Other_virus	DNA	Viruses	unclassified	unclassified	unclassified	Papillomaviridae	Alphapapillomavirus	Alphapapillomavirus 9
WTG.X;contig_49037	K02606.1	82.443	131	19	2	162	292	788	662	1.56e-26	128	Other_virus	DNA	Viruses	unclassified	unclassified	unclassified	Polyomaviridae	Betapolyomavirus	Macaca mulatta polyomavirus 1
WTG.X;contig_49069	K02606.1	83.333	102	17	0	830	931	765	664	1.85e-20	108	Other_virus	DNA	Viruses	unclassified	unclassified	unclassified	Polyomaviridae	Betapolyomavirus	Macaca mulatta polyomavirus 1
WTG.X;contig_49100	D00735.1	72.816	103	18	2	1455	1547	1052	950	5.04e-06	60.8	Other_virus	DNA	Viruses	unclassified	unclassified	unclassified	Papillomaviridae	Alphapapillomavirus	Alphapapillomavirus 9
WTG.X;contig_49220	MH590409.1	67.901	567	160	12	138	690	158338	157780	1.38e-39	171	Other_virus	DNA	Viruses	unclassified	unclassified	Herpesvirales	Herpesviridae	Lymphocryptovirus	Human gammaherpesvirus 4
WTG.X;contig_49236	MH590571.1	68.675	249	77	1	787	1034	36157	36405	1.26e-16	95.1	Other_virus	DNA	Viruses	unclassified	unclassified	Herpesvirales	Herpesviridae	Lymphocryptovirus	Human gammaherpesvirus 4
WTG.X;contig_49240	MH590409.1	69.208	341	102	1	180	517	158351	158011	6.22e-31	141	Other_virus	DNA	Viruses	unclassified	unclassified	Herpesvirales	Herpesviridae	Lymphocryptovirus	Human gammaherpesvirus 4
WTG.X;contig_49143	NC_038923.1	70.089	224	63	2	88	309	2076	1855	1.37e-17	97.8	Other_virus	RNA	Viruses	unclassified	unclassified	Ortervirales	Retroviridae	Gammaretrovirus	Hardy-Zuckerman feline sarcoma virus
WTG.X;contig_48270	KJ705001.1	70.115	174	52	0	28	201	20327	20500	9.31e-13	80.6	Other_virus	DNA	Viruses	unclassified	unclassified	Herpesvirales	Herpesviridae	Macavirus	Bovine gammaherpesvirus 6
WTG.X;contig_48663	KJ668270.1	78.351	194	42	0	1	194	5565	5758	4.41e-37	161	Other_virus	RNA	Viruses	unclassified	unclassified	Ortervirales	Retroviridae	Gammaretrovirus	Murine leukemia virus
WTG.X;contig_49276	MH590571.1	70.306	229	58	6	2	225	35951	36174	1.65e-15	92.4	Other_virus	DNA	Viruses	unclassified	unclassified	Herpesvirales	Herpesviridae	Lymphocryptovirus	Human gammaherpesvirus 4
WTG.X;contig_49277	MH590571.1	78.065	155	34	0	110	264	36342	36188	8.18e-27	127	Other_virus	DNA	Viruses	unclassified	unclassified	Herpesvirales	Herpesviridae	Lymphocryptovirus	Human gammaherpesvirus 4
WTG.X;contig_49290	MH590571.1	71.429	189	52	2	161	348	35887	36074	4.83e-16	92.4	Other_virus	DNA	Viruses	unclassified	unclassified	Herpesvirales	Herpesviridae	Lymphocryptovirus	Human gammaherpesvirus 4
WTG.X;contig_49307	MH590571.1	71.186	236	58	6	3	234	35954	36183	1.18e-19	104	Other_virus	DNA	Viruses	unclassified	unclassified	Herpesvirales	Herpesviridae	Lymphocryptovirus	Human gammaherpesvirus 4
WTG.X;contig_48978	J04169.1	76.682	446	104	0	179	624	1599	1154	1.79e-89	336	Other_virus	RNA	Viruses	unclassified	unclassified	Ortervirales	Retroviridae	Gammaretrovirus	Murine leukemia virus
WTG.X;contig_48356	X17292.1	68.041	291	64	7	261	547	418	683	1.85e-18	101	Other_virus	RNA	Viruses	unclassified	unclassified	Ortervirales	Retroviridae	Alpharetrovirus	Avian sarcoma virus
WTG.X;contig_49323	MH590571.1	68.153	314	90	7	183	491	36332	36024	6.63e-17	96	Other_virus	DNA	Viruses	unclassified	unclassified	Herpesvirales	Herpesviridae	Lymphocryptovirus	Human gammaherpesvirus 4
WTG.X;contig_49332	MH590409.1	69.094	618	182	6	4	615	157739	158353	1.27e-59	238	Other_virus	DNA	Viruses	unclassified	unclassified	Herpesvirales	Herpesviridae	Lymphocryptovirus	Human gammaherpesvirus 4
WTG.X;contig_49356	MH590571.1	69.6	250	70	4	5	251	35954	36200	8.59e-18	99.6	Other_virus	DNA	Viruses	unclassified	unclassified	Herpesvirales	Herpesviridae	Lymphocryptovirus	Human gammaherpesvirus 4
WTG.X;contig_49368	K02606.1	75.691	181	25	5	384	560	747	582	1.41e-25	123	Other_virus	DNA	Viruses	unclassified	unclassified	unclassified	Polyomaviridae	Betapolyomavirus	Macaca mulatta polyomavirus 1
WTG.X;contig_49375	MH590571.1	71.831	142	39	1	29	169	36050	35909	2.33e-10	74.3	Other_virus	DNA	Viruses	unclassified	unclassified	Herpesvirales	Herpesviridae	Lymphocryptovirus	Human gammaherpesvirus 4
WTG.X;contig_49540	MH590571.1	66.873	323	93	8	30	342	36203	35885	1.46e-12	80.6	Other_virus	DNA	Viruses	unclassified	unclassified	Herpesvirales	Herpesviridae	Lymphocryptovirus	Human gammaherpesvirus 4
WTG.X;contig_49303	MH590376.1	71.429	252	61	6	44	288	36919	36672	6.44e-23	114	Other_virus	DNA	Viruses	unclassified	unclassified	Herpesvirales	Herpesviridae	Lymphocryptovirus	Human gammaherpesvirus 4
WTG.X;contig_49637	MH590571.1	66.917	266	75	8	412	674	35561	35306	2.35e-06	60.8	Other_virus	DNA	Viruses	unclassified	unclassified	Herpesvirales	Herpesviridae	Lymphocryptovirus	Human gammaherpesvirus 4
WTG.X;contig_49763	K02606.1	74.872	195	21	7	438	618	571	751	4.91e-26	125	Other_virus	DNA	Viruses	unclassified	unclassified	unclassified	Polyomaviridae	Betapolyomavirus	Macaca mulatta polyomavirus 1
WTG.X;contig_49775	MH590409.1	68.679	265	80	3	392	654	158476	158213	8.58e-18	99.6	Other_virus	DNA	Viruses	unclassified	unclassified	Herpesvirales	Herpesviridae	Lymphocryptovirus	Human gammaherpesvirus 4
WTG.X;contig_49776	K02606.1	77.67	103	15	6	100	198	125	27	3.27e-07	63.5	Other_virus	DNA	Viruses	unclassified	unclassified	unclassified	Polyomaviridae	Betapolyomavirus	Macaca mulatta polyomavirus 1
WTG.X;contig_49819	U37066.1	73.636	110	19	3	432	532	3182	3074	1.12e-07	64.4	Other_virus	RNA	Viruses	unclassified	unclassified	Ortervirales	Retroviridae	unclassified	Human endogenous retrovirus
WTG.X;contig_49962	MH590571.1	72.152	158	43	1	7	163	36245	36402	1.4e-13	84.2	Other_virus	DNA	Viruses	unclassified	unclassified	Herpesvirales	Herpesviridae	Lymphocryptovirus	Human gammaherpesvirus 4
WTG.X;contig_50011	AF191073.1	90.769	130	11	1	253	382	2891	3019	4.8e-42	178	Other_virus	DNA	Viruses	unclassified	unclassified	Herpesvirales	Herpesviridae	Cytomegalovirus	Cercopithecine betaherpesvirus 5
WTG.X;contig_50025	KM209318.1	83.333	132	17	5	203	331	357	486	4.31e-25	122	Phages	DNA	Viruses	unclassified	unclassified	Caudovirales	Ackermannviridae	Limestonevirus	Dickeya phage phiDP23.1
WTG.X;contig_50103	K02606.1	75.248	101	18	3	415	513	751	656	4.76e-07	63.5	Other_virus	DNA	Viruses	unclassified	unclassified	unclassified	Polyomaviridae	Betapolyomavirus	Macaca mulatta polyomavirus 1
WTG.X;contig_49823	KR093631.1	76.442	208	49	0	1	208	2671	2878	6.87e-35	155	Phages	DNA	Viruses	unclassified	unclassified	Caudovirales	Siphoviridae	unclassified	Moraxella phage Mcat7
WTG.X;contig_50140	KM209255.1	76.238	101	24	0	119	219	3677	3577	3.23e-11	75.2	Phages	DNA	Viruses	unclassified	unclassified	Caudovirales	Ackermannviridae	Limestonevirus	Dickeya phage phiDP10.3
WTG.X;contig_50124	AF191073.1	80.851	141	22	1	386	521	1250	1390	2.59e-28	133	Other_virus	DNA	Viruses	unclassified	unclassified	Herpesvirales	Herpesviridae	Cytomegalovirus	Cercopithecine betaherpesvirus 5
WTG.X;contig_50136	AF191073.1	73.846	130	33	1	39	167	643	514	2.6e-12	78.8	Other_virus	DNA	Viruses	unclassified	unclassified	Herpesvirales	Herpesviridae	Cytomegalovirus	Cercopithecine betaherpesvirus 5
WTG.X;contig_49866	EU410304.1	86.508	126	17	0	289	414	83406	83281	7.04e-34	151	Other_virus	DNA	Viruses	unclassified	unclassified	unclassified	Poxviridae	Orthopoxvirus	Vaccinia virus
WTG.X;contig_50271	MH590571.1	70.476	210	58	3	1	207	35897	36105	5.49e-16	92.4	Other_virus	DNA	Viruses	unclassified	unclassified	Herpesvirales	Herpesviridae	Lymphocryptovirus	Human gammaherpesvirus 4
WTG.X;contig_50300	K02606.1	79.439	107	20	2	514	620	662	766	1.12e-14	87.8	Other_virus	DNA	Viruses	unclassified	unclassified	unclassified	Polyomaviridae	Betapolyomavirus	Macaca mulatta polyomavirus 1
WTG.X;contig_50315	X94741.1	72.807	114	21	2	78	191	1033	1136	3.31e-08	67.1	Other_virus	DNA	Viruses	unclassified	unclassified	unclassified	Papillomaviridae	Alphapapillomavirus	Alphapapillomavirus 9
WTG.X;contig_50577	MH590571.1	71.709	357	96	3	39	392	35988	36342	1.74e-43	183	Other_virus	DNA	Viruses	unclassified	unclassified	Herpesvirales	Herpesviridae	Lymphocryptovirus	Human gammaherpesvirus 4
WTG.X;contig_50610	KM209277.1	78.641	103	22	0	61	163	244	142	7.82e-15	87.8	Phages	DNA	Viruses	unclassified	unclassified	Caudovirales	Ackermannviridae	Limestonevirus	Dickeya phage phiDP23.1
WTG.X;contig_50680	K02606.1	82.407	108	19	0	352	459	662	769	4.94e-21	110	Other_virus	DNA	Viruses	unclassified	unclassified	unclassified	Polyomaviridae	Betapolyomavirus	Macaca mulatta polyomavirus 1
WTG.X;contig_50743	MH590409.1	69.301	329	98	1	109	434	158284	157956	5.12e-30	138	Other_virus	DNA	Viruses	unclassified	unclassified	Herpesvirales	Herpesviridae	Lymphocryptovirus	Human gammaherpesvirus 4
WTG.X;contig_50179	AF065689.1	75.439	114	19	6	518	624	362	473	2.16e-06	61.7	Other_virus	DNA	Viruses	unclassified	unclassified	Herpesvirales	Herpesviridae	Cytomegalovirus	Cercopithecine betaherpesvirus 5
WTG.X;contig_50478	AF065699.1	74.038	104	19	3	208	304	548	446	1.37e-06	60.8	Other_virus	DNA	Viruses	unclassified	unclassified	Herpesvirales	Herpesviridae	Cytomegalovirus	Cercopithecine betaherpesvirus 5
WTG.X;contig_49774	AB898755.1	66.667	282	74	5	136	401	1856	1579	1.68e-12	81.5	Other_virus	RNA	Viruses	unclassified	unclassified	Ortervirales	Retroviridae	Gammaretrovirus	Feline leukemia virus
WTG.X;contig_50913	NC_038668.1	84	100	9	5	277	371	60	157	1.67e-16	93.3	Other_virus	RNA	Viruses	unclassified	unclassified	Ortervirales	Retroviridae	Gammaretrovirus	Harvey murine sarcoma virus
WTG.X;contig_50811	MK071979.1	73.203	153	36	2	1003	1151	327985	327834	2.1e-14	87.8	Other_virus	DNA	Viruses	unclassified	unclassified	unclassified	Mimiviridae	unclassified	Terrestrivirus sp.
WTG.X;contig_50441	MF994828.1	71.166	163	41	3	6	168	132528	132372	3.14e-11	75.2	Other_virus	DNA	Viruses	unclassified	unclassified	Herpesvirales	Herpesviridae	Roseolovirus	Human betaherpesvirus 6A
WTG.X;contig_49669	AF462057.1	76.97	330	67	3	135	456	4567	4239	5.75e-63	248	Other_virus	RNA	Viruses	unclassified	unclassified	Ortervirales	Retroviridae	Gammaretrovirus	Murine leukemia virus
WTG.X;contig_49904	AB673429.1	71.22	205	55	2	30	232	1402	1200	4.75e-18	99.6	Other_virus	RNA	Viruses	unclassified	unclassified	Ortervirales	Retroviridae	Gammaretrovirus	Feline leukemia virus
WTG.X;contig_50953	AF191073.1	71.642	201	51	4	1	197	904	1102	1.88e-16	94.2	Other_virus	DNA	Viruses	unclassified	unclassified	Herpesvirales	Herpesviridae	Cytomegalovirus	Cercopithecine betaherpesvirus 5
WTG.X;contig_50922	MK072215.1	74.38	121	31	0	119	239	8594	8714	3.38e-12	79.7	Other_virus	DNA	Viruses	unclassified	unclassified	unclassified	Mimiviridae	unclassified	Gaeavirus sp.
WTG.X;contig_51018	MH590571.1	73.786	206	54	0	65	270	36342	36137	2.54e-27	129	Other_virus	DNA	Viruses	unclassified	unclassified	Herpesvirales	Herpesviridae	Lymphocryptovirus	Human gammaherpesvirus 4
WTG.X;contig_51065	KM209318.1	80.447	179	32	3	155	332	1192	1368	7.35e-35	155	Phages	DNA	Viruses	unclassified	unclassified	Caudovirales	Ackermannviridae	Limestonevirus	Dickeya phage phiDP23.1
WTG.X;contig_51218	MH590409.1	69.182	159	49	0	129	287	158252	158410	2e-09	69.8	Other_virus	DNA	Viruses	unclassified	unclassified	Herpesvirales	Herpesviridae	Lymphocryptovirus	Human gammaherpesvirus 4
WTG.X;contig_51412	MH590409.1	70.916	251	69	2	37	285	158459	158211	2.31e-25	124	Other_virus	DNA	Viruses	unclassified	unclassified	Herpesvirales	Herpesviridae	Lymphocryptovirus	Human gammaherpesvirus 4
WTG.X;contig_51443	K02606.1	78.095	105	20	1	322	426	752	651	1.44e-13	85.1	Other_virus	DNA	Viruses	unclassified	unclassified	unclassified	Polyomaviridae	Betapolyomavirus	Macaca mulatta polyomavirus 1
WTG.X;contig_51518	AY236757.1	74.468	188	47	1	35	221	4206	4019	9.7e-25	120	Other_virus	RNA	Viruses	unclassified	unclassified	Ortervirales	Retroviridae	Gammaretrovirus	Recombinant M-MuLV/RaLV retrovirus
WTG.X;contig_51716	KM209313.1	74.113	282	58	8	67	341	549	276	5.82e-36	158	Phages	DNA	Viruses	unclassified	unclassified	Caudovirales	Ackermannviridae	Limestonevirus	Dickeya phage phiDP23.1
WTG.X;contig_51725	K02606.1	74.775	111	23	2	456	561	662	772	3.69e-09	70.7	Other_virus	DNA	Viruses	unclassified	unclassified	unclassified	Polyomaviridae	Betapolyomavirus	Macaca mulatta polyomavirus 1
WTG.X;contig_51436	M92847.1	68.301	306	85	4	120	419	909	1208	8.84e-21	108	Other_virus	RNA	Viruses	unclassified	unclassified	Ortervirales	Retroviridae	Alpharetrovirus	Avian retrovirus
WTG.X;contig_51313	DQ115822.1	70.652	184	51	1	74	254	1311	1128	5.14e-15	87.8	Phages	DNA	Viruses	unclassified	unclassified	Caudovirales	Myoviridae	unclassified	Cyanobacteria phage AS-1
WTG.X;contig_51578	M77194.1	75.532	188	43	2	329	515	7480	7665	3.55e-26	126	Other_virus	RNA	Viruses	unclassified	unclassified	Ortervirales	Retroviridae	Gammaretrovirus	Rat leukemia virus
WTG.X;contig_51763	AF191073.1	73.786	206	51	2	704	907	1227	1023	2.43e-25	123	Other_virus	DNA	Viruses	unclassified	unclassified	Herpesvirales	Herpesviridae	Cytomegalovirus	Cercopithecine betaherpesvirus 5
WTG.X;contig_51768	AF191073.1	89.565	115	12	0	257	371	2906	3020	5.39e-35	154	Other_virus	DNA	Viruses	unclassified	unclassified	Herpesvirales	Herpesviridae	Cytomegalovirus	Cercopithecine betaherpesvirus 5
WTG.X;contig_51885	K02606.1	73.262	187	33	5	155	341	582	751	3.48e-20	105	Other_virus	DNA	Viruses	unclassified	unclassified	unclassified	Polyomaviridae	Betapolyomavirus	Macaca mulatta polyomavirus 1
WTG.X;contig_49509	AH012705.2	93.092	304	21	0	52	355	1207	1510	4.74e-125	454	Other_virus	RNA	Viruses	unclassified	unclassified	unclassified	Flaviviridae	Pestivirus	Pestivirus A
WTG.X;contig_51902	MH590409.1	68.86	228	62	4	166	385	157634	157860	5.23e-13	82.4	Other_virus	DNA	Viruses	unclassified	unclassified	Herpesvirales	Herpesviridae	Lymphocryptovirus	Human gammaherpesvirus 4
WTG.X;contig_51968	D00735.1	73.95	119	18	3	290	395	928	1046	2.75e-10	74.3	Other_virus	DNA	Viruses	unclassified	unclassified	unclassified	Papillomaviridae	Alphapapillomavirus	Alphapapillomavirus 9
WTG.X;contig_50908	MF579052.1	74.854	171	39	3	223	391	233	401	3.15e-20	105	Other_virus	DNA	Viruses	unclassified	unclassified	Herpesvirales	Herpesviridae	Proboscivirus	Elephantid betaherpesvirus 1
WTG.X;contig_52120	M80675.1	78.241	216	47	0	1	216	1202	1417	4.53e-42	178	Other_virus	RNA	Viruses	unclassified	unclassified	Ortervirales	Retroviridae	unclassified	AKT8 retrovirus
WTG.X;contig_52279	K01643.1	78.082	146	32	0	4	149	2105	1960	9.95e-25	120	Other_virus	RNA	Viruses	unclassified	unclassified	Ortervirales	Retroviridae	Gammaretrovirus	Feline leukemia virus
WTG.X;contig_52476	AF191073.1	76.829	164	38	0	479	642	1227	1064	9.21e-26	126	Other_virus	DNA	Viruses	unclassified	unclassified	Herpesvirales	Herpesviridae	Cytomegalovirus	Cercopithecine betaherpesvirus 5
WTG.X;contig_52504	AF191073.1	73.753	381	81	13	1	370	505	877	1.69e-47	196	Other_virus	DNA	Viruses	unclassified	unclassified	Herpesvirales	Herpesviridae	Cytomegalovirus	Cercopithecine betaherpesvirus 5
WTG.X;contig_52331	MH590571.1	75.325	154	35	1	149	299	34626	34473	2.48e-20	105	Other_virus	DNA	Viruses	unclassified	unclassified	Herpesvirales	Herpesviridae	Lymphocryptovirus	Human gammaherpesvirus 4
WTG.X;contig_52573	K02606.1	75.49	102	20	2	293	394	758	662	1e-08	68	Other_virus	DNA	Viruses	unclassified	unclassified	unclassified	Polyomaviridae	Betapolyomavirus	Macaca mulatta polyomavirus 1
WTG.X;contig_52794	AF191073.1	85.106	141	21	0	232	372	3046	2906	2.26e-36	160	Other_virus	DNA	Viruses	unclassified	unclassified	Herpesvirales	Herpesviridae	Cytomegalovirus	Cercopithecine betaherpesvirus 5
WTG.X;contig_52797	MH590409.1	73.387	124	33	0	242	365	158353	158230	4.12e-11	76.1	Other_virus	DNA	Viruses	unclassified	unclassified	Herpesvirales	Herpesviridae	Lymphocryptovirus	Human gammaherpesvirus 4
WTG.X;contig_52822	AF191073.1	90.678	118	11	0	261	378	2903	3020	1.12e-37	164	Other_virus	DNA	Viruses	unclassified	unclassified	Herpesvirales	Herpesviridae	Cytomegalovirus	Cercopithecine betaherpesvirus 5
WTG.X;contig_52831	MH590571.1	73.529	170	41	1	809	974	34520	34351	2.81e-19	104	Other_virus	DNA	Viruses	unclassified	unclassified	Herpesvirales	Herpesviridae	Lymphocryptovirus	Human gammaherpesvirus 4
WTG.X;contig_52824	MH590409.1	72.202	277	63	5	66	338	157177	156911	1.56e-31	144	Other_virus	DNA	Viruses	unclassified	unclassified	Herpesvirales	Herpesviridae	Lymphocryptovirus	Human gammaherpesvirus 4
WTG.X;contig_53005	KM209255.1	71.429	196	50	4	218	411	531	340	2.04e-15	89.7	Phages	DNA	Viruses	unclassified	unclassified	Caudovirales	Ackermannviridae	Limestonevirus	Dickeya phage phiDP10.3
WTG.X;contig_52823	MK500389.1	75.248	101	25	0	137	237	29945	29845	1.52e-09	70.7	Other_virus	DNA	Viruses	unclassified	unclassified	unclassified	Mimiviridae	unclassified	Mimivirus LCMiAC01
WTG.X;contig_52055	HM004429.1	71.552	116	33	0	284	399	163121	163006	2.59e-06	61.7	Other_virus	DNA	Viruses	unclassified	unclassified	unclassified	Phycodnaviridae	Prasinovirus	Micromonas sp. RCC1109 virus MpV1
WTG.X;contig_53125	KM209318.1	80.508	118	23	0	1	118	1346	1229	2.06e-21	110	Phages	DNA	Viruses	unclassified	unclassified	Caudovirales	Ackermannviridae	Limestonevirus	Dickeya phage phiDP23.1
WTG.X;contig_52468	X00144.1	86.735	196	25	1	189	384	1883	1689	6.94e-59	233	Other_virus	RNA	Viruses	unclassified	unclassified	Ortervirales	Retroviridae	Alpharetrovirus	Avian leukosis virus
WTG.X;contig_53223	MK072527.1	79.048	105	22	0	276	380	10861	10757	5.28e-16	91.5	Other_virus	DNA	Viruses	unclassified	unclassified	unclassified	unclassified	unclassified	Sylvanvirus sp.
WTG.X;contig_53167	AF065724.1	74.757	103	22	3	135	235	228	328	3.08e-06	59.9	Other_virus	DNA	Viruses	unclassified	unclassified	Herpesvirales	Herpesviridae	Cytomegalovirus	Cercopithecine betaherpesvirus 5
WTG.X;contig_53276	K02606.1	76.415	106	23	2	271	376	765	662	5.23e-10	72.5	Other_virus	DNA	Viruses	unclassified	unclassified	unclassified	Polyomaviridae	Betapolyomavirus	Macaca mulatta polyomavirus 1
WTG.X;contig_53340	K02606.1	77.57	107	21	2	849	954	768	664	9.1e-12	79.7	Other_virus	DNA	Viruses	unclassified	unclassified	unclassified	Polyomaviridae	Betapolyomavirus	Macaca mulatta polyomavirus 1
WTG.X;contig_52920	X51863.1	81.818	198	36	0	27	224	1753	1556	4.6e-47	196	Other_virus	RNA	Viruses	unclassified	unclassified	Ortervirales	Retroviridae	Alpharetrovirus	Avian sarcoma virus
WTG.X;contig_53366	MH590409.1	98.83	171	2	0	134	304	156593	156763	4.4e-79	301	Other_virus	DNA	Viruses	unclassified	unclassified	Herpesvirales	Herpesviridae	Lymphocryptovirus	Human gammaherpesvirus 4
WTG.X;contig_53534	MH590571.1	74.803	127	32	0	113	239	36293	36167	2.72e-14	86	Other_virus	DNA	Viruses	unclassified	unclassified	Herpesvirales	Herpesviridae	Lymphocryptovirus	Human gammaherpesvirus 4
WTG.X;contig_53615	D00735.1	71.963	107	20	2	423	519	946	1052	4.91e-06	59	Other_virus	DNA	Viruses	unclassified	unclassified	unclassified	Papillomaviridae	Alphapapillomavirus	Alphapapillomavirus 9
WTG.X;contig_53664	MH590571.1	72.131	122	34	0	399	520	35228	35349	8.43e-09	68	Other_virus	DNA	Viruses	unclassified	unclassified	Herpesvirales	Herpesviridae	Lymphocryptovirus	Human gammaherpesvirus 4
WTG.X;contig_53674	KY094066.1	78.846	104	14	3	235	330	8615	8512	4.66e-13	83.3	Other_virus	DNA	Viruses	unclassified	unclassified	unclassified	Poxviridae	unclassified	BeAn 58058 virus
WTG.X;contig_53820	K02606.1	87.156	109	13	1	446	554	746	639	1.29e-27	131	Other_virus	DNA	Viruses	unclassified	unclassified	unclassified	Polyomaviridae	Betapolyomavirus	Macaca mulatta polyomavirus 1
WTG.X;contig_53908	K02606.1	77.67	103	18	4	621	720	127	27	4.08e-09	69.8	Other_virus	DNA	Viruses	unclassified	unclassified	unclassified	Polyomaviridae	Betapolyomavirus	Macaca mulatta polyomavirus 1
WTG.X;contig_54056	AF191073.1	81.714	175	31	1	86	260	2906	3079	2.07e-39	168	Other_virus	DNA	Viruses	unclassified	unclassified	Herpesvirales	Herpesviridae	Cytomegalovirus	Cercopithecine betaherpesvirus 5
WTG.X;contig_54137	AF065756.1	84.746	118	18	0	113	230	151	268	2.62e-28	132	Other_virus	DNA	Viruses	unclassified	unclassified	Herpesvirales	Herpesviridae	Cytomegalovirus	Cercopithecine betaherpesvirus 5
WTG.X;contig_50958	NC_011335.1	68.372	215	64	3	171	383	108933	108721	6.99e-10	72.5	Other_virus	DNA	Viruses	unclassified	unclassified	unclassified	Ascoviridae	Toursvirus	Diadromus pulchellus toursvirus
WTG.X;contig_53515	KJ917720.1	82.5	120	15	2	11	127	282	398	4.31e-24	119	Other_virus	RNA	Viruses	unclassified	unclassified	unclassified	Hepeviridae	Orthohepevirus	Orthohepevirus A
WTG.X;contig_54143	K02606.1	82.075	106	19	0	362	467	662	767	4.8e-20	106	Other_virus	DNA	Viruses	unclassified	unclassified	unclassified	Polyomaviridae	Betapolyomavirus	Macaca mulatta polyomavirus 1
WTG.X;contig_54104	MH078547.1	74.766	107	20	4	301	400	161	267	1.14e-06	60.8	Other_virus	RNA	Viruses	unclassified	unclassified	Ortervirales	Retroviridae	Lentivirus	Human immunodeficiency virus 1
WTG.X;contig_54166	AF065724.1	80.189	106	19	2	94	197	314	209	3.15e-15	90.6	Other_virus	DNA	Viruses	unclassified	unclassified	Herpesvirales	Herpesviridae	Cytomegalovirus	Cercopithecine betaherpesvirus 5
WTG.X;contig_54215	K02606.1	84.956	113	13	2	270	382	770	662	3.2e-25	123	Other_virus	DNA	Viruses	unclassified	unclassified	unclassified	Polyomaviridae	Betapolyomavirus	Macaca mulatta polyomavirus 1
WTG.X;contig_54120	V01170.1	77.542	236	47	4	242	474	1577	1809	7.19e-41	175	Other_virus	RNA	Viruses	unclassified	unclassified	Ortervirales	Retroviridae	Alpharetrovirus	Y73 sarcoma virus
WTG.X;contig_54105	KY766069.1	75	104	14	4	161	257	10875	10973	4.64e-07	64.4	Other_virus	RNA	Viruses	unclassified	unclassified	unclassified	Flaviviridae	Flavivirus	Zika virus
WTG.X;contig_54266	X00144.1	68.687	198	56	2	128	322	1679	1873	4.2e-11	75.2	Other_virus	RNA	Viruses	unclassified	unclassified	Ortervirales	Retroviridae	Alpharetrovirus	Avian leukosis virus
WTG.X;contig_54335	AF191073.1	88.696	115	13	0	318	432	856	742	2.59e-33	150	Other_virus	DNA	Viruses	unclassified	unclassified	Herpesvirales	Herpesviridae	Cytomegalovirus	Cercopithecine betaherpesvirus 5
WTG.X;contig_54382	K01643.1	83.465	127	21	0	1	127	1855	1981	4.22e-29	135	Other_virus	RNA	Viruses	unclassified	unclassified	Ortervirales	Retroviridae	Gammaretrovirus	Feline leukemia virus
WTG.X;contig_53939	AY117144.1	92.8	125	9	0	268	392	289	413	3.22e-44	186	Other_virus	RNA	Viruses	unclassified	unclassified	unclassified	Flaviviridae	Pestivirus	Pestivirus A
WTG.X;contig_54256	AB818696.1	87.963	108	13	0	474	581	465	358	2.23e-29	137	Other_virus	RNA	Viruses	unclassified	unclassified	Ortervirales	Retroviridae	Gammaretrovirus	Feline leukemia virus
WTG.X;contig_54131	Y14591.1	79.518	166	30	2	94	257	1949	2112	3.1e-31	141	Other_virus	DNA	Viruses	unclassified	unclassified	unclassified	Papillomaviridae	Alphapapillomavirus	Alphapapillomavirus 7
WTG.X;contig_54425	KM209318.1	72.436	156	34	4	191	342	715	865	3.23e-12	78.8	Phages	DNA	Viruses	unclassified	unclassified	Caudovirales	Ackermannviridae	Limestonevirus	Dickeya phage phiDP23.1
WTG.X;contig_54257	MK422448.1	83.947	380	61	0	375	754	3969	4348	8.95e-112	411	Phages	DNA	Viruses	unclassified	unclassified	Caudovirales	Podoviridae	unclassified	Klebsiella phage ST512-KPC3phi13.3
WTG.X;contig_54516	HE984515.1	78.151	119	20	3	494	606	87	205	3.25e-15	90.6	Other_virus	DNA	Viruses	unclassified	unclassified	unclassified	Papillomaviridae	Alphapapillomavirus	Alphapapillomavirus 9
WTG.X;contig_54414	MH590571.1	74.634	205	52	0	271	475	36336	36132	2.24e-29	136	Other_virus	DNA	Viruses	unclassified	unclassified	Herpesvirales	Herpesviridae	Lymphocryptovirus	Human gammaherpesvirus 4
WTG.X;contig_54502	NC_043054.1	68.508	181	41	6	27	194	43783	43960	9.59e-06	58.1	Other_virus	DNA	Viruses	unclassified	unclassified	Herpesvirales	Herpesviridae	Varicellovirus	Bubaline alphaherpesvirus 1
WTG.X;contig_54572	KM209288.1	82.464	211	37	0	504	714	110	320	2.53e-52	214	Phages	DNA	Viruses	unclassified	unclassified	Caudovirales	Ackermannviridae	Limestonevirus	Dickeya phage phiDP23.1
WTG.X;contig_54574	K02606.1	86.792	106	13	1	153	258	662	766	3.49e-26	125	Other_virus	DNA	Viruses	unclassified	unclassified	unclassified	Polyomaviridae	Betapolyomavirus	Macaca mulatta polyomavirus 1
WTG.X;contig_54437	JQ303225.1	63.485	482	150	7	159	620	7241	7716	1.03e-08	68.9	Other_virus	RNA	Viruses	unclassified	unclassified	Ortervirales	Retroviridae	Gammaretrovirus	Bat gammaretrovirus
WTG.X;contig_54771	K02606.1	78	100	19	2	319	418	758	662	5.29e-11	76.1	Other_virus	DNA	Viruses	unclassified	unclassified	unclassified	Polyomaviridae	Betapolyomavirus	Macaca mulatta polyomavirus 1
WTG.X;contig_54852	D00735.1	77.143	105	15	5	56	152	1054	951	6.72e-09	68	Other_virus	DNA	Viruses	unclassified	unclassified	unclassified	Papillomaviridae	Alphapapillomavirus	Alphapapillomavirus 9
WTG.X;contig_54683	MH590409.1	67.413	402	121	2	3	401	158338	157944	3.7e-29	136	Other_virus	DNA	Viruses	unclassified	unclassified	Herpesvirales	Herpesviridae	Lymphocryptovirus	Human gammaherpesvirus 4
WTG.X;contig_54801	KM209277.1	73.84	237	54	4	194	426	339	571	4.69e-30	138	Phages	DNA	Viruses	unclassified	unclassified	Caudovirales	Ackermannviridae	Limestonevirus	Dickeya phage phiDP23.1
WTG.X;contig_54862	AF191073.1	90.909	110	10	0	202	311	2891	3000	4.31e-35	154	Other_virus	DNA	Viruses	unclassified	unclassified	Herpesvirales	Herpesviridae	Cytomegalovirus	Cercopithecine betaherpesvirus 5
WTG.X;contig_54908	K02606.1	72.028	143	23	4	93	235	706	581	5.92e-11	76.1	Other_virus	DNA	Viruses	unclassified	unclassified	unclassified	Polyomaviridae	Betapolyomavirus	Macaca mulatta polyomavirus 1
WTG.X;contig_54795	KM209255.1	70.345	290	78	4	53	338	4389	4674	3.51e-26	125	Phages	DNA	Viruses	unclassified	unclassified	Caudovirales	Ackermannviridae	Limestonevirus	Dickeya phage phiDP10.3
WTG.X;contig_54699	MH590409.1	74.757	103	23	2	441	541	157658	157759	4.44e-07	63.5	Other_virus	DNA	Viruses	unclassified	unclassified	Herpesvirales	Herpesviridae	Lymphocryptovirus	Human gammaherpesvirus 4
WTG.X;contig_54619	MH590409.1	74.138	116	30	0	3	118	158344	158229	5.46e-11	75.2	Other_virus	DNA	Viruses	unclassified	unclassified	Herpesvirales	Herpesviridae	Lymphocryptovirus	Human gammaherpesvirus 4
WTG.X;contig_54824	MH590409.1	64.508	417	143	3	138	553	157336	157748	1.81e-11	77.9	Other_virus	DNA	Viruses	unclassified	unclassified	Herpesvirales	Herpesviridae	Lymphocryptovirus	Human gammaherpesvirus 4
WTG.X;contig_55097	KM209313.1	80.982	163	30	1	306	468	447	608	8.98e-34	151	Phages	DNA	Viruses	unclassified	unclassified	Caudovirales	Ackermannviridae	Limestonevirus	Dickeya phage phiDP23.1
WTG.X;contig_54954	KM209318.1	80.184	217	41	2	215	429	811	1027	1.18e-45	191	Phages	DNA	Viruses	unclassified	unclassified	Caudovirales	Ackermannviridae	Limestonevirus	Dickeya phage phiDP23.1
WTG.X;contig_55098	AH013239.2	69.784	417	108	6	15	416	877	1290	8.86e-41	174	Other_virus	RNA	Viruses	unclassified	unclassified	Ortervirales	Retroviridae	Gammaretrovirus	Porcine type-C oncovirus
WTG.X;contig_55396	MH590571.1	71.125	471	125	8	475	939	36313	35848	2.08e-52	214	Other_virus	DNA	Viruses	unclassified	unclassified	Herpesvirales	Herpesviridae	Lymphocryptovirus	Human gammaherpesvirus 4
WTG.X;contig_55287	MH590571.1	73.394	109	29	0	582	690	35989	36097	1.14e-08	68.9	Other_virus	DNA	Viruses	unclassified	unclassified	Herpesvirales	Herpesviridae	Lymphocryptovirus	Human gammaherpesvirus 4
WTG.X;contig_55325	MH590571.1	73.047	256	68	1	63	317	36394	36139	9.18e-33	148	Other_virus	DNA	Viruses	unclassified	unclassified	Herpesvirales	Herpesviridae	Lymphocryptovirus	Human gammaherpesvirus 4
WTG.X;contig_54936	NC_041925.1	98.131	107	2	0	37	143	13637	13743	4.72e-44	185	Phages	DNA	Viruses	unclassified	unclassified	Caudovirales	Siphoviridae	Nonanavirus	Proteus phage VB_PmiS-Isfahan
WTG.X;contig_55347	MH590571.1	68.868	212	55	2	58	262	36453	36246	2.23e-14	86.9	Other_virus	DNA	Viruses	unclassified	unclassified	Herpesvirales	Herpesviridae	Lymphocryptovirus	Human gammaherpesvirus 4
WTG.X;contig_55316	K02606.1	67.969	256	46	13	6	247	533	766	3.57e-08	67.1	Other_virus	DNA	Viruses	unclassified	unclassified	unclassified	Polyomaviridae	Betapolyomavirus	Macaca mulatta polyomavirus 1
WTG.X;contig_55406	K02606.1	75.728	103	23	1	436	538	127	27	7.32e-10	71.6	Other_virus	DNA	Viruses	unclassified	unclassified	unclassified	Polyomaviridae	Betapolyomavirus	Macaca mulatta polyomavirus 1
WTG.X;contig_55508	MH590409.1	68.644	236	74	0	20	255	158464	158229	5.62e-18	98.7	Other_virus	DNA	Viruses	unclassified	unclassified	Herpesvirales	Herpesviridae	Lymphocryptovirus	Human gammaherpesvirus 4
WTG.X;contig_55526	K02606.1	73.267	101	25	1	161	261	760	662	3.6e-06	59	Other_virus	DNA	Viruses	unclassified	unclassified	unclassified	Polyomaviridae	Betapolyomavirus	Macaca mulatta polyomavirus 1
WTG.X;contig_55840	MH590571.1	71.859	199	54	2	288	485	35994	36191	3.8e-19	103	Other_virus	DNA	Viruses	unclassified	unclassified	Herpesvirales	Herpesviridae	Lymphocryptovirus	Human gammaherpesvirus 4
WTG.X;contig_55694	MH590571.1	70.635	126	37	0	96	221	36277	36402	7.56e-07	61.7	Other_virus	DNA	Viruses	unclassified	unclassified	Herpesvirales	Herpesviridae	Lymphocryptovirus	Human gammaherpesvirus 4
WTG.X;contig_55639	MH590571.1	73.092	249	67	0	96	344	36157	36405	9.29e-33	148	Other_virus	DNA	Viruses	unclassified	unclassified	Herpesvirales	Herpesviridae	Lymphocryptovirus	Human gammaherpesvirus 4
WTG.X;contig_55451	KY684085.1	69.82	222	58	7	37	252	68331	68113	4.52e-11	76.1	Other_virus	DNA	Viruses	unclassified	unclassified	unclassified	Mimiviridae	Indivirus	Indivirus ILV1
WTG.X;contig_55876	MH590376.1	71.26	254	71	2	374	626	36924	36672	2.27e-25	124	Other_virus	DNA	Viruses	unclassified	unclassified	Herpesvirales	Herpesviridae	Lymphocryptovirus	Human gammaherpesvirus 4
WTG.X;contig_55513	EU310873.1	81.461	178	32	1	199	376	1	177	2.62e-39	169	Other_virus	RNA	Viruses	Negarnaviricota	Monjiviricetes	Mononegavirales	Rhabdoviridae	Curiovirus	Itacaiunas curiovirus
WTG.X;contig_55560	KY094066.1	73.077	104	20	2	465	560	8512	8615	1.46e-06	60.8	Other_virus	DNA	Viruses	unclassified	unclassified	unclassified	Poxviridae	unclassified	BeAn 58058 virus
WTG.X;contig_56226	MH590409.1	70.763	472	135	1	420	888	156857	156386	8.79e-57	229	Other_virus	DNA	Viruses	unclassified	unclassified	Herpesvirales	Herpesviridae	Lymphocryptovirus	Human gammaherpesvirus 4
WTG.X;contig_56271	KY094066.1	73.077	104	21	1	183	279	8512	8615	9.68e-08	64.4	Other_virus	DNA	Viruses	unclassified	unclassified	unclassified	Poxviridae	unclassified	BeAn 58058 virus
WTG.X;contig_56219	X00255.1	92.481	133	10	0	199	331	715	583	1.48e-47	196	Other_virus	RNA	Viruses	unclassified	unclassified	Ortervirales	Retroviridae	Gammaretrovirus	Feline leukemia virus
WTG.X;contig_56249	KM209255.1	68.085	329	100	5	248	573	3351	3677	4.72e-19	103	Phages	DNA	Viruses	unclassified	unclassified	Caudovirales	Ackermannviridae	Limestonevirus	Dickeya phage phiDP10.3
WTG.X;contig_56498	KM209318.1	74.809	262	49	8	340	593	483	231	8.58e-35	155	Phages	DNA	Viruses	unclassified	unclassified	Caudovirales	Ackermannviridae	Limestonevirus	Dickeya phage phiDP23.1
WTG.X;contig_56090	AF065756.1	78.302	106	19	2	113	216	399	296	2.67e-13	83.3	Other_virus	DNA	Viruses	unclassified	unclassified	Herpesvirales	Herpesviridae	Cytomegalovirus	Cercopithecine betaherpesvirus 5
WTG.X;contig_56745	KM209277.1	81.731	104	19	0	72	175	1241	1344	2.32e-19	103	Phages	DNA	Viruses	unclassified	unclassified	Caudovirales	Ackermannviridae	Limestonevirus	Dickeya phage phiDP23.1
WTG.X;contig_56655	MH590571.1	70.543	129	38	0	205	333	35585	35457	4.87e-07	63.5	Other_virus	DNA	Viruses	unclassified	unclassified	Herpesvirales	Herpesviridae	Lymphocryptovirus	Human gammaherpesvirus 4
WTG.X;contig_56762	KM209277.1	83.704	135	22	0	88	222	1250	1116	2.8e-32	145	Phages	DNA	Viruses	unclassified	unclassified	Caudovirales	Ackermannviridae	Limestonevirus	Dickeya phage phiDP23.1
WTG.X;contig_56520	AF191073.1	77.119	118	26	1	81	198	1932	1816	5.86e-15	88.7	Other_virus	DNA	Viruses	unclassified	unclassified	Herpesvirales	Herpesviridae	Cytomegalovirus	Cercopithecine betaherpesvirus 5
WTG.X;contig_56850	NC_038668.1	75.248	101	18	4	77	175	60	155	3.2e-06	59	Other_virus	RNA	Viruses	unclassified	unclassified	Ortervirales	Retroviridae	Gammaretrovirus	Harvey murine sarcoma virus
WTG.X;contig_56387	AF191073.1	77.381	168	30	3	242	405	972	1135	7.88e-27	127	Other_virus	DNA	Viruses	unclassified	unclassified	Herpesvirales	Herpesviridae	Cytomegalovirus	Cercopithecine betaherpesvirus 5
WTG.X;contig_56141	AF104020.1	82.249	338	24	3	167	468	558	895	3e-96	359	Other_virus	RNA	Viruses	unclassified	unclassified	unclassified	Flaviviridae	Pestivirus	Pestivirus B
WTG.X;contig_57002	MH590571.1	66.86	344	105	4	16	353	36175	35835	1.15e-18	100	Other_virus	DNA	Viruses	unclassified	unclassified	Herpesvirales	Herpesviridae	Lymphocryptovirus	Human gammaherpesvirus 4
WTG.X;contig_57112	MH590409.1	69.955	223	63	4	92	313	158245	158464	7.09e-16	92.4	Other_virus	DNA	Viruses	unclassified	unclassified	Herpesvirales	Herpesviridae	Lymphocryptovirus	Human gammaherpesvirus 4
WTG.X;contig_57146	K02606.1	81.081	111	18	2	399	509	782	675	1.54e-18	100	Other_virus	DNA	Viruses	unclassified	unclassified	unclassified	Polyomaviridae	Betapolyomavirus	Macaca mulatta polyomavirus 1
WTG.X;contig_57176	KY094066.1	75	104	17	4	1727	1822	8613	8511	4.82e-06	61.7	Other_virus	DNA	Viruses	unclassified	unclassified	unclassified	Poxviridae	unclassified	BeAn 58058 virus
WTG.X;contig_57072	X00144.1	85.47	117	17	0	220	336	1961	1845	6.16e-29	135	Other_virus	RNA	Viruses	unclassified	unclassified	Ortervirales	Retroviridae	Alpharetrovirus	Avian leukosis virus
WTG.X;contig_57185	MH590409.1	69.202	263	81	0	13	275	156582	156844	6.94e-22	111	Other_virus	DNA	Viruses	unclassified	unclassified	Herpesvirales	Herpesviridae	Lymphocryptovirus	Human gammaherpesvirus 4
WTG.X;contig_57295	MH590571.1	76.757	185	43	0	295	479	36128	36312	1.5e-30	141	Other_virus	DNA	Viruses	unclassified	unclassified	Herpesvirales	Herpesviridae	Lymphocryptovirus	Human gammaherpesvirus 4
WTG.X;contig_57403	X00255.1	84.416	154	24	0	411	564	1262	1109	1.06e-39	170	Other_virus	RNA	Viruses	unclassified	unclassified	Ortervirales	Retroviridae	Gammaretrovirus	Feline leukemia virus
WTG.X;contig_57659	KM209277.1	70.43	186	49	2	33	215	471	289	7.8e-14	85.1	Phages	DNA	Viruses	unclassified	unclassified	Caudovirales	Ackermannviridae	Limestonevirus	Dickeya phage phiDP23.1
WTG.X;contig_57711	KM209255.1	78.112	233	49	2	103	334	557	326	1.09e-43	184	Phages	DNA	Viruses	unclassified	unclassified	Caudovirales	Ackermannviridae	Limestonevirus	Dickeya phage phiDP10.3
WTG.X;contig_57720	KM209288.1	80.272	147	22	3	81	221	175	320	6.79e-27	128	Phages	DNA	Viruses	unclassified	unclassified	Caudovirales	Ackermannviridae	Limestonevirus	Dickeya phage phiDP23.1
WTG.X;contig_57404	AF065699.1	73.786	103	20	2	231	326	548	446	4.05e-07	62.6	Other_virus	DNA	Viruses	unclassified	unclassified	Herpesvirales	Herpesviridae	Cytomegalovirus	Cercopithecine betaherpesvirus 5
WTG.X;contig_57221	D00735.1	73.228	127	23	5	676	791	939	1065	2.07e-07	64.4	Other_virus	DNA	Viruses	unclassified	unclassified	unclassified	Papillomaviridae	Alphapapillomavirus	Alphapapillomavirus 9
WTG.X;contig_57753	X00144.1	87.857	140	17	0	1	140	1682	1821	1.54e-41	177	Other_virus	RNA	Viruses	unclassified	unclassified	Ortervirales	Retroviridae	Alpharetrovirus	Avian leukosis virus
WTG.X;contig_56839	KM819702.1	75.701	107	15	6	263	360	1545	1441	5.61e-06	59.9	Other_virus	RNA	Viruses	Negarnaviricota	Ellioviricetes	Bunyavirales	Peribunyaviridae	unclassified	Mulberry vein banding virus
WTG.X;contig_57689	KX857749.1	67.456	338	106	2	680	1015	274115	273780	6.48e-21	109	Other_virus	DNA	Viruses	unclassified	unclassified	unclassified	Phycodnaviridae	Chlorovirus	Only Syngen Nebraska virus 5
WTG.X;contig_57808	K02606.1	75.543	184	22	5	116	290	581	750	2.76e-26	128	Other_virus	DNA	Viruses	unclassified	unclassified	unclassified	Polyomaviridae	Betapolyomavirus	Macaca mulatta polyomavirus 1
WTG.X;contig_57714	MN905546.1	83.916	143	23	0	176	318	189330	189472	4.51e-35	155	Phages	DNA	Viruses	unclassified	unclassified	Caudovirales	Myoviridae	unclassified	Pseudomonas phage PN05
WTG.X;contig_57975	MH590409.1	75	196	49	0	1	196	156166	156361	2.38e-28	133	Other_virus	DNA	Viruses	unclassified	unclassified	Herpesvirales	Herpesviridae	Lymphocryptovirus	Human gammaherpesvirus 4
WTG.X;contig_57718	MN905546.1	86.111	108	15	0	98	205	189263	189370	6.03e-27	128	Phages	DNA	Viruses	unclassified	unclassified	Caudovirales	Myoviridae	unclassified	Pseudomonas phage PN05
WTG.X;contig_58473	KM209288.1	87.903	124	15	0	364	487	162	285	2.14e-35	157	Phages	DNA	Viruses	unclassified	unclassified	Caudovirales	Ackermannviridae	Limestonevirus	Dickeya phage phiDP23.1
WTG.X;contig_58324	NC_038923.1	72.77	213	58	0	154	366	2069	1857	1.24e-25	123	Other_virus	RNA	Viruses	unclassified	unclassified	Ortervirales	Retroviridae	Gammaretrovirus	Hardy-Zuckerman feline sarcoma virus
WTG.X;contig_58522	K02606.1	77.228	101	19	1	563	663	759	663	1.23e-11	78.8	Other_virus	DNA	Viruses	unclassified	unclassified	unclassified	Polyomaviridae	Betapolyomavirus	Macaca mulatta polyomavirus 1
WTG.X;contig_58533	MH590571.1	78.4	125	24	1	123	244	36259	36135	4.68e-19	103	Other_virus	DNA	Viruses	unclassified	unclassified	Herpesvirales	Herpesviridae	Lymphocryptovirus	Human gammaherpesvirus 4
WTG.X;contig_58353	EU410304.1	90.598	117	11	0	482	598	83755	83871	5.77e-37	162	Other_virus	DNA	Viruses	unclassified	unclassified	unclassified	Poxviridae	Orthopoxvirus	Vaccinia virus
WTG.X;contig_58160	V01184.1	90.21	286	25	2	284	568	1487	1204	1.57e-103	384	Other_virus	RNA	Viruses	unclassified	unclassified	Ortervirales	Retroviridae	Gammaretrovirus	Moloney murine sarcoma virus
WTG.X;contig_58592	K02606.1	75.691	181	30	5	197	373	582	752	7.36e-24	119	Other_virus	DNA	Viruses	unclassified	unclassified	unclassified	Polyomaviridae	Betapolyomavirus	Macaca mulatta polyomavirus 1
WTG.X;contig_58638	MH590376.1	67.539	191	60	2	1	190	36917	36728	3.5e-06	59.9	Other_virus	DNA	Viruses	unclassified	unclassified	Herpesvirales	Herpesviridae	Lymphocryptovirus	Human gammaherpesvirus 4
WTG.X;contig_58629	K02606.1	82.569	109	18	1	274	381	770	662	1.13e-20	108	Other_virus	DNA	Viruses	unclassified	unclassified	unclassified	Polyomaviridae	Betapolyomavirus	Macaca mulatta polyomavirus 1
WTG.X;contig_57679	GU292317.1	71.875	128	36	0	141	268	4954	5081	1.78e-09	69.8	Other_virus	RNA	Viruses	unclassified	unclassified	Ortervirales	Retroviridae	Betaretrovirus	Ovine enzootic nasal tumor virus
WTG.X;contig_58709	AF191073.1	79.861	144	27	1	1	144	1260	1119	9.04e-27	128	Other_virus	DNA	Viruses	unclassified	unclassified	Herpesvirales	Herpesviridae	Cytomegalovirus	Cercopithecine betaherpesvirus 5
WTG.X;contig_58562	HE984515.1	75.728	103	19	2	26	123	93	194	7.47e-09	70.7	Other_virus	DNA	Viruses	unclassified	unclassified	unclassified	Papillomaviridae	Alphapapillomavirus	Alphapapillomavirus 9
WTG.X;contig_58077	KC815311.1	71.429	259	60	11	359	610	6752	7003	2.94e-17	97.8	Other_virus	RNA	Viruses	unclassified	unclassified	unclassified	Flaviviridae	Pegivirus	Pegivirus J
WTG.X;contig_58839	MH590409.1	67.431	218	61	5	461	671	157331	157545	5.42e-07	62.6	Other_virus	DNA	Viruses	unclassified	unclassified	Herpesvirales	Herpesviridae	Lymphocryptovirus	Human gammaherpesvirus 4
WTG.X;contig_58794	AF133821.1	70.683	249	67	5	197	442	54	299	1.4e-19	104	Other_virus	RNA	Viruses	unclassified	unclassified	Ortervirales	Retroviridae	Lentivirus	Human immunodeficiency virus 1
WTG.X;contig_58886	MH590409.1	66.667	306	101	1	7	312	157458	157762	1.64e-15	89.7	Other_virus	DNA	Viruses	unclassified	unclassified	Herpesvirales	Herpesviridae	Lymphocryptovirus	Human gammaherpesvirus 4
WTG.X;contig_58929	MH590409.1	69.492	236	72	0	263	498	158464	158229	9.51e-21	107	Other_virus	DNA	Viruses	unclassified	unclassified	Herpesvirales	Herpesviridae	Lymphocryptovirus	Human gammaherpesvirus 4
WTG.X;contig_59160	MH590571.1	74.429	219	56	0	62	280	34241	34459	2.35e-31	144	Other_virus	DNA	Viruses	unclassified	unclassified	Herpesvirales	Herpesviridae	Lymphocryptovirus	Human gammaherpesvirus 4
WTG.X;contig_59398	KY094066.1	74.038	104	17	2	210	303	8512	8615	2.08e-08	67.1	Other_virus	DNA	Viruses	unclassified	unclassified	unclassified	Poxviridae	unclassified	BeAn 58058 virus
WTG.X;contig_59307	MH590409.1	70.902	244	63	6	3	242	157894	157655	3.1e-19	102	Other_virus	DNA	Viruses	unclassified	unclassified	Herpesvirales	Herpesviridae	Lymphocryptovirus	Human gammaherpesvirus 4
WTG.X;contig_58885	EF710637.1	76.471	102	23	1	453	554	19855	19955	2.17e-10	73.4	Other_virus	DNA	Viruses	unclassified	unclassified	unclassified	Polydnaviridae	Bracovirus	Cotesia sesamiae bracovirus
WTG.X;contig_59467	K02606.1	79.675	123	24	1	330	452	662	783	5.47e-20	106	Other_virus	DNA	Viruses	unclassified	unclassified	unclassified	Polyomaviridae	Betapolyomavirus	Macaca mulatta polyomavirus 1
WTG.X;contig_58991	KY766069.1	79.808	104	14	2	257	353	10979	10876	8.64e-16	91.5	Other_virus	RNA	Viruses	unclassified	unclassified	unclassified	Flaviviridae	Flavivirus	Zika virus
WTG.X;contig_59685	AF191073.1	80.645	155	28	2	43	195	1381	1535	7.48e-30	138	Other_virus	DNA	Viruses	unclassified	unclassified	Herpesvirales	Herpesviridae	Cytomegalovirus	Cercopithecine betaherpesvirus 5
WTG.X;contig_59512	KM209318.1	81.897	116	20	1	462	577	1351	1237	8.83e-22	112	Phages	DNA	Viruses	unclassified	unclassified	Caudovirales	Ackermannviridae	Limestonevirus	Dickeya phage phiDP23.1
WTG.X;contig_57915	JQ951958.1	70.93	344	97	2	198	541	514	854	1.49e-37	164	Other_virus	RNA	Viruses	unclassified	unclassified	Ortervirales	Retroviridae	Gammaretrovirus	Bat gammaretrovirus
WTG.X;contig_59560	MH590571.1	70.192	208	56	3	101	305	36047	36251	1.45e-15	90.6	Other_virus	DNA	Viruses	unclassified	unclassified	Herpesvirales	Herpesviridae	Lymphocryptovirus	Human gammaherpesvirus 4
WTG.X;contig_59486	D00735.1	74.51	102	18	2	52	146	1050	950	2.21e-08	66.2	Other_virus	DNA	Viruses	unclassified	unclassified	unclassified	Papillomaviridae	Alphapapillomavirus	Alphapapillomavirus 9
WTG.X;contig_59857	MH590571.1	76	150	34	1	154	303	36137	36284	3.27e-20	106	Other_virus	DNA	Viruses	unclassified	unclassified	Herpesvirales	Herpesviridae	Lymphocryptovirus	Human gammaherpesvirus 4
WTG.X;contig_58408	KR093640.1	93.75	128	8	0	1	128	4107	3980	2.14e-47	196	Phages	DNA	Viruses	unclassified	unclassified	Caudovirales	Siphoviridae	unclassified	Moraxella phage Mcat16
WTG.X;contig_59441	KR093640.1	67.273	220	54	5	188	407	3729	3528	2.39e-08	67.1	Phages	DNA	Viruses	unclassified	unclassified	Caudovirales	Siphoviridae	unclassified	Moraxella phage Mcat16
WTG.X;contig_59742	KR093640.1	76.571	175	40	1	5	178	4027	4201	7.74e-27	128	Phages	DNA	Viruses	unclassified	unclassified	Caudovirales	Siphoviridae	unclassified	Moraxella phage Mcat16
WTG.X;contig_59610	KT982185.1	75.472	106	19	2	56	154	542	647	8.13e-10	72.5	Other_virus	RNA	Viruses	unclassified	unclassified	Ortervirales	Retroviridae	Lentivirus	Human immunodeficiency virus 1
WTG.X;contig_59743	KY094066.1	77.143	105	17	2	786	883	8511	8615	1.34e-11	79.7	Other_virus	DNA	Viruses	unclassified	unclassified	unclassified	Poxviridae	unclassified	BeAn 58058 virus
WTG.X;contig_57901	KR911723.1	70.253	158	47	0	15	172	7454	7297	1.73e-10	74.3	Other_virus	RNA	Viruses	unclassified	unclassified	unclassified	Potyviridae	Ipomovirus	Ugandan cassava brown streak virus
WTG.X;contig_60311	MH698403.1	70.455	176	46	4	760	932	132121	131949	1.73e-09	71.6	Other_virus	DNA	Viruses	unclassified	unclassified	Herpesvirales	Herpesviridae	Roseolovirus	Human betaherpesvirus 6A
WTG.X;contig_60249	KM209255.1	85.577	104	15	0	662	765	3978	3875	5.64e-24	121	Phages	DNA	Viruses	unclassified	unclassified	Caudovirales	Ackermannviridae	Limestonevirus	Dickeya phage phiDP10.3
WTG.X;contig_60033	MH590409.1	72.449	196	43	6	204	388	157698	157893	8.15e-17	95.1	Other_virus	DNA	Viruses	unclassified	unclassified	Herpesvirales	Herpesviridae	Lymphocryptovirus	Human gammaherpesvirus 4
WTG.X;contig_60316	K02606.1	83.721	129	7	2	331	459	637	751	2.32e-30	142	Other_virus	DNA	Viruses	unclassified	unclassified	unclassified	Polyomaviridae	Betapolyomavirus	Macaca mulatta polyomavirus 1
WTG.X;contig_60322	KY370092.1	75.176	427	106	0	109	535	8497	8923	1.2e-76	293	Other_virus	RNA	Viruses	unclassified	unclassified	unclassified	Flaviviridae	Hepacivirus	Rodent hepacvirus
WTG.X;contig_60075	X00740.1	75	112	20	3	297	405	171	65	2.58e-09	70.7	Other_virus	RNA	Viruses	unclassified	unclassified	Ortervirales	Retroviridae	Gammaretrovirus	Moloney murine sarcoma virus
WTG.X;contig_60068	MH590409.1	72.477	109	28	1	339	445	158404	158296	6.51e-07	62.6	Other_virus	DNA	Viruses	unclassified	unclassified	Herpesvirales	Herpesviridae	Lymphocryptovirus	Human gammaherpesvirus 4
WTG.X;contig_60357	MH078547.1	74.257	101	17	3	303	395	161	260	1.16e-06	60.8	Other_virus	RNA	Viruses	unclassified	unclassified	Ortervirales	Retroviridae	Lentivirus	Human immunodeficiency virus 1
WTG.X;contig_60099	MH590409.1	67.667	433	124	8	79	503	157830	158254	1.01e-27	132	Other_virus	DNA	Viruses	unclassified	unclassified	Herpesvirales	Herpesviridae	Lymphocryptovirus	Human gammaherpesvirus 4
WTG.X;contig_60093	AF065756.1	76.415	106	21	2	393	496	399	296	4.03e-10	74.3	Other_virus	DNA	Viruses	unclassified	unclassified	Herpesvirales	Herpesviridae	Cytomegalovirus	Cercopithecine betaherpesvirus 5
WTG.X;contig_60650	AF065756.1	92.453	106	8	0	306	411	133	28	2.25e-35	156	Other_virus	DNA	Viruses	unclassified	unclassified	Herpesvirales	Herpesviridae	Cytomegalovirus	Cercopithecine betaherpesvirus 5
WTG.X;contig_60607	MN905546.1	69.397	232	60	5	63	293	189332	189111	3.94e-14	86.9	Phages	DNA	Viruses	unclassified	unclassified	Caudovirales	Myoviridae	unclassified	Pseudomonas phage PN05
WTG.X;contig_60641	AB898755.1	69.853	272	82	0	3	274	1640	1911	3.19e-25	122	Other_virus	RNA	Viruses	unclassified	unclassified	Ortervirales	Retroviridae	Gammaretrovirus	Feline leukemia virus
WTG.X;contig_60798	K02606.1	78.505	107	21	1	174	278	751	645	8.65e-15	87.8	Other_virus	DNA	Viruses	unclassified	unclassified	unclassified	Polyomaviridae	Betapolyomavirus	Macaca mulatta polyomavirus 1
WTG.X;contig_60848	MK500444.1	71.724	145	39	2	172	315	8592	8449	1.47e-09	70.7	Other_virus	DNA	Viruses	unclassified	unclassified	unclassified	Pithoviridae	unclassified	Pithovirus LCPAC101
WTG.X;contig_60582	MH319751.1	68.987	158	43	2	908	1065	4855	5006	3.11e-06	61.7	Phages	DNA	Viruses	unclassified	unclassified	Caudovirales	Myoviridae	unclassified	Marine virus AG-345-F15
WTG.X;contig_60771	MH590571.1	68.182	176	49	3	251	425	35315	35484	3.72e-06	59	Other_virus	DNA	Viruses	unclassified	unclassified	Herpesvirales	Herpesviridae	Lymphocryptovirus	Human gammaherpesvirus 4
WTG.X;contig_60677	KY094066.1	72	125	23	3	260	374	8484	8606	2.32e-08	66.2	Other_virus	DNA	Viruses	unclassified	unclassified	unclassified	Poxviridae	unclassified	BeAn 58058 virus
WTG.X;contig_60875	K02606.1	77.358	159	25	6	40	190	747	592	6.22e-21	108	Other_virus	DNA	Viruses	unclassified	unclassified	unclassified	Polyomaviridae	Betapolyomavirus	Macaca mulatta polyomavirus 1
WTG.X;contig_60385	K02606.1	69.504	141	19	4	1	135	703	581	2.75e-07	65.3	Other_virus	DNA	Viruses	unclassified	unclassified	unclassified	Polyomaviridae	Betapolyomavirus	Macaca mulatta polyomavirus 1
WTG.X;contig_60664	D00735.1	74	100	16	2	63	152	947	1046	1.49e-07	64.4	Other_virus	DNA	Viruses	unclassified	unclassified	unclassified	Papillomaviridae	Alphapapillomavirus	Alphapapillomavirus 9
WTG.X;contig_61107	AF191073.1	76.221	307	55	7	1	302	3184	2891	9.74e-52	210	Other_virus	DNA	Viruses	unclassified	unclassified	Herpesvirales	Herpesviridae	Cytomegalovirus	Cercopithecine betaherpesvirus 5
WTG.X;contig_61332	AF191073.1	85.232	237	32	2	439	674	2907	3141	7.48e-68	264	Other_virus	DNA	Viruses	unclassified	unclassified	Herpesvirales	Herpesviridae	Cytomegalovirus	Cercopithecine betaherpesvirus 5
WTG.X;contig_61284	KY094066.1	77.451	102	15	3	306	400	8618	8518	8.7e-11	75.2	Other_virus	DNA	Viruses	unclassified	unclassified	unclassified	Poxviridae	unclassified	BeAn 58058 virus
WTG.X;contig_60905	KM209255.1	68.254	189	36	5	8	191	209	378	1.95e-09	70.7	Phages	DNA	Viruses	unclassified	unclassified	Caudovirales	Ackermannviridae	Limestonevirus	Dickeya phage phiDP10.3
WTG.X;contig_61238	KY094066.1	75	100	18	2	865	957	8611	8512	6.37e-08	66.2	Other_virus	DNA	Viruses	unclassified	unclassified	unclassified	Poxviridae	unclassified	BeAn 58058 virus
WTG.X;contig_61122	KY094066.1	74.528	106	15	5	792	887	8512	8615	9.88e-06	59	Other_virus	DNA	Viruses	unclassified	unclassified	unclassified	Poxviridae	unclassified	BeAn 58058 virus
WTG.X;contig_60992	K02606.1	83.178	107	17	1	173	279	767	662	2.4e-21	109	Other_virus	DNA	Viruses	unclassified	unclassified	unclassified	Polyomaviridae	Betapolyomavirus	Macaca mulatta polyomavirus 1
WTG.X;contig_61004	M80675.1	86.607	112	15	0	486	597	1459	1348	1.07e-28	135	Other_virus	RNA	Viruses	unclassified	unclassified	Ortervirales	Retroviridae	unclassified	AKT8 retrovirus
WTG.X;contig_60919	MH590571.1	72.851	221	57	1	49	266	35574	35354	7.65e-27	128	Other_virus	DNA	Viruses	unclassified	unclassified	Herpesvirales	Herpesviridae	Lymphocryptovirus	Human gammaherpesvirus 4
WTG.X;contig_60921	AF065689.1	78.218	101	19	3	307	405	461	362	1.55e-10	73.4	Other_virus	DNA	Viruses	unclassified	unclassified	Herpesvirales	Herpesviridae	Cytomegalovirus	Cercopithecine betaherpesvirus 5
WTG.X;contig_61583	K02606.1	81.481	108	16	3	296	400	663	769	7.7e-17	96	Other_virus	DNA	Viruses	unclassified	unclassified	unclassified	Polyomaviridae	Betapolyomavirus	Macaca mulatta polyomavirus 1
WTG.X;contig_61672	K02606.1	85.981	107	15	0	392	498	770	664	4.77e-26	126	Other_virus	DNA	Viruses	unclassified	unclassified	unclassified	Polyomaviridae	Betapolyomavirus	Macaca mulatta polyomavirus 1
WTG.X;contig_61729	KM209277.1	81.053	190	36	0	115	304	819	1008	6.65e-43	181	Phages	DNA	Viruses	unclassified	unclassified	Caudovirales	Ackermannviridae	Limestonevirus	Dickeya phage phiDP23.1
WTG.X;contig_61703	D00835.1	74.783	115	19	5	331	436	10662	10775	1.73e-07	64.4	Other_virus	RNA	Viruses	unclassified	unclassified	Ortervirales	Retroviridae	Lentivirus	Human immunodeficiency virus 2
WTG.X;contig_61407	KY094066.1	73.95	119	27	3	223	337	8603	8485	3.96e-08	66.2	Other_virus	DNA	Viruses	unclassified	unclassified	unclassified	Poxviridae	unclassified	BeAn 58058 virus
WTG.X;contig_61777	KM209255.1	69.935	153	43	3	52	203	3527	3677	4.12e-06	59	Phages	DNA	Viruses	unclassified	unclassified	Caudovirales	Ackermannviridae	Limestonevirus	Dickeya phage phiDP10.3
WTG.X;contig_61354	AF191073.1	85.232	237	32	2	3	238	3141	2907	4.29e-68	264	Other_virus	DNA	Viruses	unclassified	unclassified	Herpesvirales	Herpesviridae	Cytomegalovirus	Cercopithecine betaherpesvirus 5
WTG.X;contig_61676	MH883318.1	86.923	130	17	0	33	162	183796	183925	7.23e-36	159	Other_virus	DNA	Viruses	unclassified	unclassified	unclassified	Nimaviridae	Whispovirus	White spot syndrome virus
WTG.X;contig_61776	MH590409.1	79.07	129	27	0	69	197	156488	156360	1.88e-22	113	Other_virus	DNA	Viruses	unclassified	unclassified	Herpesvirales	Herpesviridae	Lymphocryptovirus	Human gammaherpesvirus 4
WTG.X;contig_61823	AF065689.1	73.016	126	31	3	67	189	385	510	1.01e-07	64.4	Other_virus	DNA	Viruses	unclassified	unclassified	Herpesvirales	Herpesviridae	Cytomegalovirus	Cercopithecine betaherpesvirus 5
WTG.X;contig_61835	KM209277.1	72.222	108	29	1	62	169	1321	1215	8.43e-06	57.2	Phages	DNA	Viruses	unclassified	unclassified	Caudovirales	Ackermannviridae	Limestonevirus	Dickeya phage phiDP23.1
WTG.X;contig_61931	K02606.1	81.905	105	10	2	90	185	662	766	1.21e-19	104	Other_virus	DNA	Viruses	unclassified	unclassified	unclassified	Polyomaviridae	Betapolyomavirus	Macaca mulatta polyomavirus 1
WTG.X;contig_61854	MK383886.1	75.701	107	19	2	306	405	4622	4728	2.18e-10	74.3	Other_virus	RNA	Viruses	unclassified	unclassified	Ortervirales	Retroviridae	Lentivirus	Human immunodeficiency virus 1
WTG.X;contig_61565	EU001260.1	78	100	12	1	203	292	29071	29170	3.52e-14	86.9	Other_virus	DNA	Viruses	unclassified	unclassified	unclassified	Polydnaviridae	Bracovirus	Diolcogaster facetosa bracovirus
WTG.X;contig_62658	KY094066.1	72.566	113	18	3	362	468	8518	8623	3.62e-07	63.5	Other_virus	DNA	Viruses	unclassified	unclassified	unclassified	Poxviridae	unclassified	BeAn 58058 virus
WTG.X;contig_62501	M80675.1	94.161	411	24	0	140	550	1237	1647	3.1e-179	634	Other_virus	RNA	Viruses	unclassified	unclassified	Ortervirales	Retroviridae	unclassified	AKT8 retrovirus
WTG.X;contig_62662	KM209255.1	97.08	137	4	0	195	331	850	986	7.69e-58	230	Phages	DNA	Viruses	unclassified	unclassified	Caudovirales	Ackermannviridae	Limestonevirus	Dickeya phage phiDP10.3
WTG.X;contig_62060	KM209318.1	74.306	288	71	3	3	289	1556	1271	1.96e-41	176	Phages	DNA	Viruses	unclassified	unclassified	Caudovirales	Ackermannviridae	Limestonevirus	Dickeya phage phiDP23.1
WTG.X;contig_62039	K02606.1	75.897	195	24	10	215	390	751	561	1.43e-23	116	Other_virus	DNA	Viruses	unclassified	unclassified	unclassified	Polyomaviridae	Betapolyomavirus	Macaca mulatta polyomavirus 1
WTG.X;contig_62596	X00740.1	87.611	113	12	2	467	578	159	48	8e-29	134	Other_virus	RNA	Viruses	unclassified	unclassified	Ortervirales	Retroviridae	Gammaretrovirus	Moloney murine sarcoma virus
WTG.X;contig_62667	KM209255.1	75.63	238	52	3	162	395	771	1006	1.29e-36	160	Phages	DNA	Viruses	unclassified	unclassified	Caudovirales	Ackermannviridae	Limestonevirus	Dickeya phage phiDP10.3
WTG.X;contig_62027	MH590571.1	71.341	164	44	3	337	499	35850	36011	2.24e-10	74.3	Other_virus	DNA	Viruses	unclassified	unclassified	Herpesvirales	Herpesviridae	Lymphocryptovirus	Human gammaherpesvirus 4
WTG.X;contig_62758	KY094066.1	77.885	104	14	1	31	125	8615	8512	2.03e-14	88.7	Other_virus	DNA	Viruses	unclassified	unclassified	unclassified	Poxviridae	unclassified	BeAn 58058 virus
WTG.X;contig_62436	K02606.1	82.456	114	19	1	119	231	638	751	2.12e-22	113	Other_virus	DNA	Viruses	unclassified	unclassified	unclassified	Polyomaviridae	Betapolyomavirus	Macaca mulatta polyomavirus 1
WTG.X;contig_62919	KM209255.1	86.555	119	16	0	145	263	3837	3955	1.09e-31	143	Phages	DNA	Viruses	unclassified	unclassified	Caudovirales	Ackermannviridae	Limestonevirus	Dickeya phage phiDP10.3
WTG.X;contig_63191	MH590571.1	74.123	228	59	0	1	228	36176	36403	3.9e-32	146	Other_virus	DNA	Viruses	unclassified	unclassified	Herpesvirales	Herpesviridae	Lymphocryptovirus	Human gammaherpesvirus 4
WTG.X;contig_62778	AJ289710.2	74.038	104	19	3	143	240	3308	3207	1.72e-06	60.8	Other_virus	RNA	Viruses	unclassified	unclassified	Ortervirales	Retroviridae	unclassified	Human endogenous retrovirus H
WTG.X;contig_63118	MH590571.1	77.914	163	36	0	1	163	36290	36128	1.9e-28	132	Other_virus	DNA	Viruses	unclassified	unclassified	Herpesvirales	Herpesviridae	Lymphocryptovirus	Human gammaherpesvirus 4
WTG.X;contig_63183	KT820662.1	80.198	101	20	0	10	110	54812	54912	1.73e-16	93.3	Other_virus	DNA	Viruses	unclassified	unclassified	unclassified	Phycodnaviridae	unclassified	Chrysochromulina ericina virus
WTG.X;contig_63188	HE984515.1	74.286	105	20	3	70	169	85	187	1e-06	61.7	Other_virus	DNA	Viruses	unclassified	unclassified	unclassified	Papillomaviridae	Alphapapillomavirus	Alphapapillomavirus 9
WTG.X;contig_61961	FJ483969.2	77.619	210	47	0	138	347	10032	9823	8.08e-39	168	Other_virus	DNA	Viruses	unclassified	unclassified	Herpesvirales	Herpesviridae	Cytomegalovirus	Cercopithecine betaherpesvirus 5
WTG.X;contig_63214	MH590571.1	72.816	206	53	3	190	393	36342	36138	3.28e-21	109	Other_virus	DNA	Viruses	unclassified	unclassified	Herpesvirales	Herpesviridae	Lymphocryptovirus	Human gammaherpesvirus 4
WTG.X;contig_63299	KM209255.1	72.727	121	31	2	150	269	3586	3705	3.26e-07	63.5	Phages	DNA	Viruses	unclassified	unclassified	Caudovirales	Ackermannviridae	Limestonevirus	Dickeya phage phiDP10.3
WTG.X;contig_63517	X94741.1	75	108	18	3	70	169	1136	1030	8.31e-09	68.9	Other_virus	DNA	Viruses	unclassified	unclassified	unclassified	Papillomaviridae	Alphapapillomavirus	Alphapapillomavirus 9
WTG.X;contig_63072	MF405918.1	63.925	1070	317	29	215	1248	1510687	1511723	1.33e-24	122	Other_virus	DNA	Viruses	unclassified	unclassified	unclassified	Mimiviridae	Tupanvirus	Tupanvirus deep ocean
WTG.X;contig_63547	KY094066.1	76.19	105	18	2	189	286	8611	8507	4.19e-11	75.2	Other_virus	DNA	Viruses	unclassified	unclassified	unclassified	Poxviridae	unclassified	BeAn 58058 virus
WTG.X;contig_63598	HE984542.1	75	100	15	4	600	691	194	97	6.17e-06	59.9	Other_virus	DNA	Viruses	unclassified	unclassified	unclassified	Papillomaviridae	Alphapapillomavirus	Alphapapillomavirus 9
WTG.X;contig_62826	MF966153.1	71.084	166	46	2	143	307	145067	144903	2.21e-11	77	Other_virus	DNA	Viruses	unclassified	unclassified	unclassified	Poxviridae	unclassified	White-tailed deer poxvirus
WTG.X;contig_62457	AH002364.2	90.404	198	18	1	634	831	8117	8313	2.2e-68	269	Other_virus	DNA	Viruses	unclassified	unclassified	Herpesvirales	Herpesviridae	Lymphocryptovirus	Human gammaherpesvirus 4
WTG.X;contig_63599	AF065724.1	77.885	104	14	3	298	400	222	317	3.84e-12	79.7	Other_virus	DNA	Viruses	unclassified	unclassified	Herpesvirales	Herpesviridae	Cytomegalovirus	Cercopithecine betaherpesvirus 5
WTG.X;contig_63793	AF065755.1	84	150	22	1	122	271	368	515	1.47e-36	160	Other_virus	DNA	Viruses	unclassified	unclassified	Herpesvirales	Herpesviridae	Cytomegalovirus	Cercopithecine betaherpesvirus 5
WTG.X;contig_63587	MH590409.1	81.648	267	48	1	135	401	156489	156224	5.05e-66	259	Other_virus	DNA	Viruses	unclassified	unclassified	Herpesvirales	Herpesviridae	Lymphocryptovirus	Human gammaherpesvirus 4
WTG.X;contig_63889	MH590571.1	70.968	217	58	5	112	325	35894	36108	6.22e-16	92.4	Other_virus	DNA	Viruses	unclassified	unclassified	Herpesvirales	Herpesviridae	Lymphocryptovirus	Human gammaherpesvirus 4
WTG.X;contig_63196	MK948415.1	72.085	283	77	2	2	282	1048	1330	1.7e-32	148	Other_virus	RNA	Viruses	unclassified	unclassified	Ortervirales	Retroviridae	Gammaretrovirus	Porcine type-C oncovirus
WTG.X;contig_63950	KY094066.1	76.238	101	13	4	475	564	8615	8515	4.33e-08	67.1	Other_virus	DNA	Viruses	unclassified	unclassified	unclassified	Poxviridae	unclassified	BeAn 58058 virus
WTG.X;contig_64297	KY094066.1	78	100	14	3	32	124	8518	8616	6.66e-11	76.1	Other_virus	DNA	Viruses	unclassified	unclassified	unclassified	Poxviridae	unclassified	BeAn 58058 virus
WTG.X;contig_63922	MH590409.1	70.604	364	98	6	31	388	158047	158407	5.84e-36	159	Other_virus	DNA	Viruses	unclassified	unclassified	Herpesvirales	Herpesviridae	Lymphocryptovirus	Human gammaherpesvirus 4
WTG.X;contig_63982	MH590409.1	67.062	422	125	5	104	512	158353	157933	4.74e-26	126	Other_virus	DNA	Viruses	unclassified	unclassified	Herpesvirales	Herpesviridae	Lymphocryptovirus	Human gammaherpesvirus 4
WTG.X;contig_64253	MH590571.1	76.617	402	93	1	131	532	34635	34235	3.04e-78	299	Other_virus	DNA	Viruses	unclassified	unclassified	Herpesvirales	Herpesviridae	Lymphocryptovirus	Human gammaherpesvirus 4
WTG.X;contig_63728	Z23152.1	89.048	210	22	1	199	407	1012	1221	2.93e-70	272	Other_virus	RNA	Viruses	unclassified	unclassified	Ortervirales	Retroviridae	Gammaretrovirus	Kirsten murine sarcoma virus
WTG.X;contig_64373	MH590571.1	67.327	303	72	10	320	613	36331	36047	5.23e-13	82.4	Other_virus	DNA	Viruses	unclassified	unclassified	Herpesvirales	Herpesviridae	Lymphocryptovirus	Human gammaherpesvirus 4
WTG.X;contig_63995	MH590571.1	70.565	496	137	7	80	570	35841	36332	2.86e-53	216	Other_virus	DNA	Viruses	unclassified	unclassified	Herpesvirales	Herpesviridae	Lymphocryptovirus	Human gammaherpesvirus 4
WTG.X;contig_64183	KM209255.1	73.514	185	33	6	56	239	209	378	1.06e-18	101	Phages	DNA	Viruses	unclassified	unclassified	Caudovirales	Ackermannviridae	Limestonevirus	Dickeya phage phiDP10.3
WTG.X;contig_63810	MH590571.1	73.276	116	26	3	649	760	35955	36069	5.4e-07	62.6	Other_virus	DNA	Viruses	unclassified	unclassified	Herpesvirales	Herpesviridae	Lymphocryptovirus	Human gammaherpesvirus 4
WTG.X;contig_64563	HE984515.1	74.257	101	20	1	87	181	193	93	2.16e-08	67.1	Other_virus	DNA	Viruses	unclassified	unclassified	unclassified	Papillomaviridae	Alphapapillomavirus	Alphapapillomavirus 9
WTG.X;contig_64638	MN905546.1	81.102	127	20	3	1	125	190196	190320	5.17e-22	112	Phages	DNA	Viruses	unclassified	unclassified	Caudovirales	Myoviridae	unclassified	Pseudomonas phage PN05
WTG.X;contig_64443	KC779547.1	80.374	107	21	0	482	588	2044	1938	9.13e-18	99.6	Other_virus	RNA	Viruses	unclassified	unclassified	Ortervirales	Retroviridae	Gammaretrovirus	Koala retrovirus
WTG.X;contig_64402	MH590409.1	69.231	234	72	0	295	528	158229	158462	1.65e-19	104	Other_virus	DNA	Viruses	unclassified	unclassified	Herpesvirales	Herpesviridae	Lymphocryptovirus	Human gammaherpesvirus 4
WTG.X;contig_64535	MK500444.1	71.569	204	52	4	131	331	8592	8392	1.12e-16	95.1	Other_virus	DNA	Viruses	unclassified	unclassified	unclassified	Pithoviridae	unclassified	Pithovirus LCPAC101
WTG.X;contig_64676	KM209255.1	77.885	104	23	0	178	281	3978	3875	6.38e-14	85.1	Phages	DNA	Viruses	unclassified	unclassified	Caudovirales	Ackermannviridae	Limestonevirus	Dickeya phage phiDP10.3
WTG.X;contig_64706	KM209255.1	75.962	104	25	0	94	197	3875	3978	4.8e-11	76.1	Phages	DNA	Viruses	unclassified	unclassified	Caudovirales	Ackermannviridae	Limestonevirus	Dickeya phage phiDP10.3
WTG.X;contig_64417	NC_041925.1	90.667	150	13	1	35	184	39472	39324	3.82e-50	205	Phages	DNA	Viruses	unclassified	unclassified	Caudovirales	Siphoviridae	Nonanavirus	Proteus phage VB_PmiS-Isfahan
WTG.X;contig_64501	MK072523.1	74.02	204	51	2	54	256	17852	17650	4.71e-25	123	Other_virus	DNA	Viruses	unclassified	unclassified	unclassified	unclassified	unclassified	Sylvanvirus sp.
WTG.X;contig_64447	KM209277.1	76.596	235	48	3	18	249	1124	1354	2.55e-39	169	Phages	DNA	Viruses	unclassified	unclassified	Caudovirales	Ackermannviridae	Limestonevirus	Dickeya phage phiDP23.1
WTG.X;contig_65010	HE984515.1	75.676	111	20	4	173	277	111	220	1.27e-08	68	Other_virus	DNA	Viruses	unclassified	unclassified	unclassified	Papillomaviridae	Alphapapillomavirus	Alphapapillomavirus 9
WTG.X;contig_64730	K02606.1	78.899	109	17	3	112	216	666	772	2.67e-14	86	Other_virus	DNA	Viruses	unclassified	unclassified	unclassified	Polyomaviridae	Betapolyomavirus	Macaca mulatta polyomavirus 1
WTG.X;contig_64796	K02606.1	76.216	185	23	5	634	811	751	581	5.76e-28	132	Other_virus	DNA	Viruses	unclassified	unclassified	unclassified	Polyomaviridae	Betapolyomavirus	Macaca mulatta polyomavirus 1
WTG.X;contig_64942	MH590571.1	71.127	142	41	0	332	473	35264	35405	8.43e-10	72.5	Other_virus	DNA	Viruses	unclassified	unclassified	Herpesvirales	Herpesviridae	Lymphocryptovirus	Human gammaherpesvirus 4
WTG.X;contig_64803	KM209277.1	91.736	121	10	0	260	380	1058	1178	5.73e-41	174	Phages	DNA	Viruses	unclassified	unclassified	Caudovirales	Ackermannviridae	Limestonevirus	Dickeya phage phiDP23.1
WTG.X;contig_64873	MH590571.1	70.683	249	67	3	145	391	36079	35835	4.91e-23	114	Other_virus	DNA	Viruses	unclassified	unclassified	Herpesvirales	Herpesviridae	Lymphocryptovirus	Human gammaherpesvirus 4
WTG.X;contig_65291	MH590409.1	71.144	201	57	1	354	554	157296	157495	1.95e-18	100	Other_virus	DNA	Viruses	unclassified	unclassified	Herpesvirales	Herpesviridae	Lymphocryptovirus	Human gammaherpesvirus 4
WTG.X;contig_65257	MH590409.1	66.246	634	204	8	1	629	157792	157164	1.06e-34	154	Other_virus	DNA	Viruses	unclassified	unclassified	Herpesvirales	Herpesviridae	Lymphocryptovirus	Human gammaherpesvirus 4
WTG.X;contig_65182	KY766069.1	73.684	114	18	5	434	536	10967	10855	6.48e-06	59.9	Other_virus	RNA	Viruses	unclassified	unclassified	unclassified	Flaviviridae	Flavivirus	Zika virus
WTG.X;contig_65166	K02606.1	70.312	192	32	5	146	333	752	582	3.32e-15	90.6	Other_virus	DNA	Viruses	unclassified	unclassified	unclassified	Polyomaviridae	Betapolyomavirus	Macaca mulatta polyomavirus 1
WTG.X;contig_65529	AJ000890.1	73.432	271	64	4	1	267	40	306	5.53e-35	154	Other_virus	RNA	Viruses	unclassified	unclassified	unclassified	Flaviviridae	Hepacivirus	Hepacivirus C
WTG.X;contig_66042	AJ000891.1	82.609	207	36	0	260	466	15	221	2.8e-52	212	Other_virus	RNA	Viruses	unclassified	unclassified	unclassified	Flaviviridae	Hepacivirus	Hepacivirus C
WTG.X;contig_65484	D00735.1	74.286	105	19	2	368	464	950	1054	2.75e-08	67.1	Other_virus	DNA	Viruses	unclassified	unclassified	unclassified	Papillomaviridae	Alphapapillomavirus	Alphapapillomavirus 9
WTG.X;contig_65449	MH590409.1	72.401	279	73	2	157	433	157313	157037	7.54e-34	151	Other_virus	DNA	Viruses	unclassified	unclassified	Herpesvirales	Herpesviridae	Lymphocryptovirus	Human gammaherpesvirus 4
WTG.X;contig_65363	D00735.1	72.973	111	19	3	312	412	1056	947	4.91e-07	62.6	Other_virus	DNA	Viruses	unclassified	unclassified	unclassified	Papillomaviridae	Alphapapillomavirus	Alphapapillomavirus 9
WTG.X;contig_65430	MH590409.1	71.471	333	89	4	47	374	158254	157923	1.57e-36	160	Other_virus	DNA	Viruses	unclassified	unclassified	Herpesvirales	Herpesviridae	Lymphocryptovirus	Human gammaherpesvirus 4
WTG.X;contig_65493	MH590571.1	68.481	349	102	5	157	499	35835	36181	6.06e-25	122	Other_virus	DNA	Viruses	unclassified	unclassified	Herpesvirales	Herpesviridae	Lymphocryptovirus	Human gammaherpesvirus 4
WTG.X;contig_65818	X00144.1	81.532	222	41	0	9	230	910	1131	1.75e-53	216	Other_virus	RNA	Viruses	unclassified	unclassified	Ortervirales	Retroviridae	Alpharetrovirus	Avian leukosis virus
WTG.X;contig_65940	MK448700.1	73.892	203	53	0	224	426	25731	25933	8.33e-27	128	Phages	DNA	Viruses	unclassified	unclassified	Caudovirales	Siphoviridae	unclassified	Streptococcus phage Javan191
WTG.X;contig_66056	AJ000891.1	81.928	166	30	0	1	166	125	290	2.93e-38	165	Other_virus	RNA	Viruses	unclassified	unclassified	unclassified	Flaviviridae	Hepacivirus	Hepacivirus C
WTG.X;contig_65836	KM209288.1	87.273	110	14	0	159	268	228	337	1.16e-29	136	Phages	DNA	Viruses	unclassified	unclassified	Caudovirales	Ackermannviridae	Limestonevirus	Dickeya phage phiDP23.1
WTG.X;contig_66480	KT820662.1	68.657	268	76	3	204	464	350506	350240	4.44e-18	99.6	Other_virus	DNA	Viruses	unclassified	unclassified	unclassified	Phycodnaviridae	unclassified	Chrysochromulina ericina virus
WTG.X;contig_66680	K02606.1	74.317	183	28	5	176	355	747	581	2.43e-22	113	Other_virus	DNA	Viruses	unclassified	unclassified	unclassified	Polyomaviridae	Betapolyomavirus	Macaca mulatta polyomavirus 1
WTG.X;contig_66706	MH590409.1	70	220	61	1	213	432	156549	156763	1.19e-18	101	Other_virus	DNA	Viruses	unclassified	unclassified	Herpesvirales	Herpesviridae	Lymphocryptovirus	Human gammaherpesvirus 4
WTG.X;contig_66249	MH590571.1	67.784	388	102	8	1	370	36276	35894	1.39e-25	124	Other_virus	DNA	Viruses	unclassified	unclassified	Herpesvirales	Herpesviridae	Lymphocryptovirus	Human gammaherpesvirus 4
WTG.X;contig_66152	MH590571.1	79.839	124	23	2	107	230	36155	36276	1.8e-19	104	Other_virus	DNA	Viruses	unclassified	unclassified	Herpesvirales	Herpesviridae	Lymphocryptovirus	Human gammaherpesvirus 4
WTG.X;contig_66264	MH698400.1	74.324	148	30	4	136	280	132008	131866	3.05e-14	86	Other_virus	DNA	Viruses	unclassified	unclassified	Herpesvirales	Herpesviridae	Roseolovirus	Human betaherpesvirus 6A
WTG.X;contig_66563	AJ000891.1	81.749	263	48	0	1	263	28	290	2.56e-66	259	Other_virus	RNA	Viruses	unclassified	unclassified	unclassified	Flaviviridae	Hepacivirus	Hepacivirus C
WTG.X;contig_66112	U37066.1	74.51	102	16	4	230	321	3178	3077	5.95e-06	59	Other_virus	RNA	Viruses	unclassified	unclassified	Ortervirales	Retroviridae	unclassified	Human endogenous retrovirus
WTG.X;contig_66329	KM209318.1	75.817	153	30	5	11	160	1029	881	2.56e-16	94.2	Phages	DNA	Viruses	unclassified	unclassified	Caudovirales	Ackermannviridae	Limestonevirus	Dickeya phage phiDP23.1
WTG.X;contig_66743	M17869.1	86.286	175	24	0	129	303	1575	1401	3.5e-51	208	Other_virus	RNA	Viruses	unclassified	unclassified	Ortervirales	Retroviridae	Alpharetrovirus	Avian leukosis virus
WTG.X;contig_66718	MK458169.1	73.6	125	31	2	309	432	8828	8705	3.51e-09	70.7	Other_virus	RNA	Viruses	unclassified	unclassified	Ortervirales	Retroviridae	Lentivirus	Human immunodeficiency virus 1
WTG.X;contig_66947	MH590409.1	69.065	139	43	0	185	323	157357	157495	5.81e-06	59	Other_virus	DNA	Viruses	unclassified	unclassified	Herpesvirales	Herpesviridae	Lymphocryptovirus	Human gammaherpesvirus 4
WTG.X;contig_66483	JX885207.1	73.188	138	29	4	137	269	991456	991322	9.92e-10	72.5	Other_virus	DNA	Viruses	unclassified	unclassified	unclassified	Mimiviridae	Mimivirus	Megavirus chiliensis
WTG.X;contig_67194	K02606.1	69.892	186	39	4	371	556	584	752	2.18e-12	81.5	Other_virus	DNA	Viruses	unclassified	unclassified	unclassified	Polyomaviridae	Betapolyomavirus	Macaca mulatta polyomavirus 1
WTG.X;contig_67106	K02606.1	75	188	24	5	955	1133	578	751	1.05e-25	126	Other_virus	DNA	Viruses	unclassified	unclassified	unclassified	Polyomaviridae	Betapolyomavirus	Macaca mulatta polyomavirus 1
WTG.X;contig_67089	MH590571.1	73.881	134	32	2	75	205	36297	36164	7.24e-12	78.8	Other_virus	DNA	Viruses	unclassified	unclassified	Herpesvirales	Herpesviridae	Lymphocryptovirus	Human gammaherpesvirus 4
WTG.X;contig_66776	AF191073.1	70.701	314	77	8	70	370	805	494	2.46e-27	130	Other_virus	DNA	Viruses	unclassified	unclassified	Herpesvirales	Herpesviridae	Cytomegalovirus	Cercopithecine betaherpesvirus 5
WTG.X;contig_67253	MH590409.1	66.057	383	123	3	2	380	158031	158410	8.85e-19	102	Other_virus	DNA	Viruses	unclassified	unclassified	Herpesvirales	Herpesviridae	Lymphocryptovirus	Human gammaherpesvirus 4
WTG.X;contig_67128	AB818696.1	90.551	127	12	0	1	127	1408	1534	2.33e-41	176	Other_virus	RNA	Viruses	unclassified	unclassified	Ortervirales	Retroviridae	Gammaretrovirus	Feline leukemia virus
WTG.X;contig_67492	MH590571.1	70	280	78	4	239	514	36065	36342	1.95e-23	116	Other_virus	DNA	Viruses	unclassified	unclassified	Herpesvirales	Herpesviridae	Lymphocryptovirus	Human gammaherpesvirus 4
WTG.X;contig_67214	Y14591.1	71.318	129	31	2	496	621	2095	2220	5.11e-07	63.5	Other_virus	DNA	Viruses	unclassified	unclassified	unclassified	Papillomaviridae	Alphapapillomavirus	Alphapapillomavirus 7
WTG.X;contig_67502	MH590571.1	69.737	152	45	1	2	152	36245	36396	1.43e-07	64.4	Other_virus	DNA	Viruses	unclassified	unclassified	Herpesvirales	Herpesviridae	Lymphocryptovirus	Human gammaherpesvirus 4
WTG.X;contig_67520	MH590571.1	72.139	201	55	1	331	531	36157	36356	1.01e-20	107	Other_virus	DNA	Viruses	unclassified	unclassified	Herpesvirales	Herpesviridae	Lymphocryptovirus	Human gammaherpesvirus 4
WTG.X;contig_67524	MH590571.1	73.125	160	41	2	146	304	36134	36292	6.47e-15	88.7	Other_virus	DNA	Viruses	unclassified	unclassified	Herpesvirales	Herpesviridae	Lymphocryptovirus	Human gammaherpesvirus 4
WTG.X;contig_67272	X94741.1	73.148	108	23	2	294	396	1141	1035	1.68e-06	61.7	Other_virus	DNA	Viruses	unclassified	unclassified	unclassified	Papillomaviridae	Alphapapillomavirus	Alphapapillomavirus 9
WTG.X;contig_67540	K02606.1	87.379	103	11	1	67	167	649	751	1.08e-25	125	Other_virus	DNA	Viruses	unclassified	unclassified	unclassified	Polyomaviridae	Betapolyomavirus	Macaca mulatta polyomavirus 1
WTG.X;contig_67604	KM209288.1	85.366	164	23	1	36	199	158	320	5.57e-44	185	Phages	DNA	Viruses	unclassified	unclassified	Caudovirales	Ackermannviridae	Limestonevirus	Dickeya phage phiDP23.1
WTG.X;contig_67656	M60765.1	72.897	107	26	1	22	128	2670	2567	1.9e-06	61.7	Other_virus	DNA	Viruses	unclassified	unclassified	unclassified	Hepadnaviridae	Orthohepadnavirus	Woodchuck hepatitis virus
WTG.X;contig_67412	MH547045.1	100	421	0	0	1	421	9706	10126	0	760	Phages	DNA	Viruses	unclassified	unclassified	Caudovirales	Siphoviridae	Lambdavirus	Enterobacteria phage O276
WTG.X;contig_67916	KM209318.1	75	104	24	1	122	225	829	930	6.29e-09	68.9	Phages	DNA	Viruses	unclassified	unclassified	Caudovirales	Ackermannviridae	Limestonevirus	Dickeya phage phiDP23.1
WTG.X;contig_67811	MH590409.1	69.521	292	86	1	181	469	158075	158366	3.42e-26	125	Other_virus	DNA	Viruses	unclassified	unclassified	Herpesvirales	Herpesviridae	Lymphocryptovirus	Human gammaherpesvirus 4
WTG.X;contig_67932	MH590409.1	74.82	139	34	1	815	953	156432	156569	5.35e-15	90.6	Other_virus	DNA	Viruses	unclassified	unclassified	Herpesvirales	Herpesviridae	Lymphocryptovirus	Human gammaherpesvirus 4
WTG.X;contig_67570	KY766069.1	75.248	101	18	1	270	363	10873	10973	8.47e-10	72.5	Other_virus	RNA	Viruses	unclassified	unclassified	unclassified	Flaviviridae	Flavivirus	Zika virus
WTG.X;contig_67943	AF191073.1	87.805	123	14	1	37	159	773	894	8.55e-34	151	Other_virus	DNA	Viruses	unclassified	unclassified	Herpesvirales	Herpesviridae	Cytomegalovirus	Cercopithecine betaherpesvirus 5
WTG.X;contig_67659	EU410304.1	82.659	173	27	1	264	436	83042	82873	1.87e-41	176	Other_virus	DNA	Viruses	unclassified	unclassified	unclassified	Poxviridae	Orthopoxvirus	Vaccinia virus
WTG.X;contig_68048	KC815311.1	70.408	196	58	0	133	328	10368	10563	1.47e-16	93.3	Other_virus	RNA	Viruses	unclassified	unclassified	unclassified	Flaviviridae	Pegivirus	Pegivirus J
WTG.X;contig_68053	AF065756.1	70.648	293	59	7	710	987	119	399	2.44e-28	134	Other_virus	DNA	Viruses	unclassified	unclassified	Herpesvirales	Herpesviridae	Cytomegalovirus	Cercopithecine betaherpesvirus 5
WTG.X;contig_68215	X00740.1	85.246	122	15	2	107	227	161	42	1.45e-28	133	Other_virus	RNA	Viruses	unclassified	unclassified	Ortervirales	Retroviridae	Gammaretrovirus	Moloney murine sarcoma virus
WTG.X;contig_68302	AF191073.1	71.429	280	73	6	1	276	896	1172	2.14e-26	125	Other_virus	DNA	Viruses	unclassified	unclassified	Herpesvirales	Herpesviridae	Cytomegalovirus	Cercopithecine betaherpesvirus 5
WTG.X;contig_68211	K02606.1	87.619	105	13	0	92	196	766	662	6.78e-28	132	Other_virus	DNA	Viruses	unclassified	unclassified	unclassified	Polyomaviridae	Betapolyomavirus	Macaca mulatta polyomavirus 1
WTG.X;contig_68060	KM209313.1	79.048	210	43	1	26	235	86	294	4.89e-42	178	Phages	DNA	Viruses	unclassified	unclassified	Caudovirales	Ackermannviridae	Limestonevirus	Dickeya phage phiDP23.1
WTG.X;contig_68117	KM209318.1	81.731	104	17	2	266	368	1369	1267	6.35e-17	96	Phages	DNA	Viruses	unclassified	unclassified	Caudovirales	Ackermannviridae	Limestonevirus	Dickeya phage phiDP23.1
WTG.X;contig_68326	KM209288.1	77.551	147	31	1	300	444	49	195	6.11e-23	114	Phages	DNA	Viruses	unclassified	unclassified	Caudovirales	Ackermannviridae	Limestonevirus	Dickeya phage phiDP23.1
WTG.X;contig_68238	AF191073.1	88.136	118	14	0	106	223	2903	3020	6.32e-34	150	Other_virus	DNA	Viruses	unclassified	unclassified	Herpesvirales	Herpesviridae	Cytomegalovirus	Cercopithecine betaherpesvirus 5
WTG.X;contig_68304	MK500382.1	75.962	104	25	0	14	117	6253	6356	3.14e-11	76.1	Other_virus	DNA	Viruses	unclassified	unclassified	unclassified	Marseilleviridae	unclassified	Marseillevirus LCMAC202
WTG.X;contig_68156	MH590571.1	70.12	251	64	4	19	260	36157	36405	8.8e-21	107	Other_virus	DNA	Viruses	unclassified	unclassified	Herpesvirales	Herpesviridae	Lymphocryptovirus	Human gammaherpesvirus 4
WTG.X;contig_68252	M60765.1	73.394	109	27	1	852	958	2597	2705	2.53e-07	64.4	Other_virus	DNA	Viruses	unclassified	unclassified	unclassified	Hepadnaviridae	Orthohepadnavirus	Woodchuck hepatitis virus
WTG.X;contig_68340	MH590409.1	66.438	292	79	7	254	531	158353	158067	9.85e-10	71.6	Other_virus	DNA	Viruses	unclassified	unclassified	Herpesvirales	Herpesviridae	Lymphocryptovirus	Human gammaherpesvirus 4
WTG.X;contig_68433	MH590571.1	72.152	237	65	1	4	240	36405	36170	1.01e-26	127	Other_virus	DNA	Viruses	unclassified	unclassified	Herpesvirales	Herpesviridae	Lymphocryptovirus	Human gammaherpesvirus 4
WTG.X;contig_68599	MH590571.1	70.659	167	47	2	79	245	35483	35319	1.72e-10	74.3	Other_virus	DNA	Viruses	unclassified	unclassified	Herpesvirales	Herpesviridae	Lymphocryptovirus	Human gammaherpesvirus 4
WTG.X;contig_68666	KM209318.1	76.068	234	53	3	284	516	1118	1349	2.16e-36	159	Phages	DNA	Viruses	unclassified	unclassified	Caudovirales	Ackermannviridae	Limestonevirus	Dickeya phage phiDP23.1
WTG.X;contig_68711	KM209255.1	82.186	247	44	0	419	665	3871	4117	7.06e-63	248	Phages	DNA	Viruses	unclassified	unclassified	Caudovirales	Ackermannviridae	Limestonevirus	Dickeya phage phiDP10.3
WTG.X;contig_68633	K02606.1	80.672	119	21	2	197	313	664	782	1.34e-19	104	Other_virus	DNA	Viruses	unclassified	unclassified	unclassified	Polyomaviridae	Betapolyomavirus	Macaca mulatta polyomavirus 1
WTG.X;contig_68456	K02606.1	72.821	195	30	7	127	315	569	746	5.27e-19	103	Other_virus	DNA	Viruses	unclassified	unclassified	unclassified	Polyomaviridae	Betapolyomavirus	Macaca mulatta polyomavirus 1
WTG.X;contig_68650	K02606.1	76.724	116	24	2	118	232	664	777	2.8e-13	82.4	Other_virus	DNA	Viruses	unclassified	unclassified	unclassified	Polyomaviridae	Betapolyomavirus	Macaca mulatta polyomavirus 1
WTG.X;contig_68571	D00735.1	75	100	18	1	591	683	951	1050	4.05e-09	70.7	Other_virus	DNA	Viruses	unclassified	unclassified	unclassified	Papillomaviridae	Alphapapillomavirus	Alphapapillomavirus 9
WTG.X;contig_68687	MN034603.1	73.973	219	57	0	107	325	10517	10299	8.56e-30	139	Other_virus	RNA	Viruses	unclassified	unclassified	Picornavirales	unclassified	unclassified	Picornavirales sp.
WTG.X;contig_69008	K02606.1	76.923	104	23	1	371	473	767	664	2.1e-11	77	Other_virus	DNA	Viruses	unclassified	unclassified	unclassified	Polyomaviridae	Betapolyomavirus	Macaca mulatta polyomavirus 1
WTG.X;contig_68814	D00735.1	78.431	102	19	3	445	545	951	1050	8.27e-11	75.2	Other_virus	DNA	Viruses	unclassified	unclassified	unclassified	Papillomaviridae	Alphapapillomavirus	Alphapapillomavirus 9
WTG.X;contig_68770	MH590571.1	76.106	226	51	2	68	292	36342	36119	2.45e-36	159	Other_virus	DNA	Viruses	unclassified	unclassified	Herpesvirales	Herpesviridae	Lymphocryptovirus	Human gammaherpesvirus 4
WTG.X;contig_69074	MH590571.1	76.033	121	29	0	97	217	36277	36157	9.11e-15	88.7	Other_virus	DNA	Viruses	unclassified	unclassified	Herpesvirales	Herpesviridae	Lymphocryptovirus	Human gammaherpesvirus 4
WTG.X;contig_68744	MH590571.1	71.859	199	53	1	88	283	36325	36127	3.95e-20	105	Other_virus	DNA	Viruses	unclassified	unclassified	Herpesvirales	Herpesviridae	Lymphocryptovirus	Human gammaherpesvirus 4
WTG.X;contig_68925	KM209255.1	74.306	288	72	2	442	728	4690	4404	3.39e-42	179	Phages	DNA	Viruses	unclassified	unclassified	Caudovirales	Ackermannviridae	Limestonevirus	Dickeya phage phiDP10.3
WTG.X;contig_68751	MH590571.1	74.552	279	71	0	5	283	36405	36127	1.44e-43	184	Other_virus	DNA	Viruses	unclassified	unclassified	Herpesvirales	Herpesviridae	Lymphocryptovirus	Human gammaherpesvirus 4
WTG.X;contig_68737	MH590409.1	67.123	292	93	1	326	614	158361	158070	2.53e-16	94.2	Other_virus	DNA	Viruses	unclassified	unclassified	Herpesvirales	Herpesviridae	Lymphocryptovirus	Human gammaherpesvirus 4
WTG.X;contig_69047	M60765.1	74.561	114	22	2	15	121	2601	2714	6.2e-10	73.4	Other_virus	DNA	Viruses	unclassified	unclassified	unclassified	Hepadnaviridae	Orthohepadnavirus	Woodchuck hepatitis virus
WTG.X;contig_69034	M62431.1	78.882	322	15	2	104	389	2848	3152	1.77e-82	314	Other_virus	RNA	Viruses	unclassified	unclassified	unclassified	Flaviviridae	Pestivirus	Pestivirus A
WTG.X;contig_69421	KY094066.1	77.358	106	15	3	213	310	8615	8511	4.3e-12	78.8	Other_virus	DNA	Viruses	unclassified	unclassified	unclassified	Poxviridae	unclassified	BeAn 58058 virus
WTG.X;contig_69435	K02606.1	73.262	187	33	5	603	789	751	582	1.04e-19	105	Other_virus	DNA	Viruses	unclassified	unclassified	unclassified	Polyomaviridae	Betapolyomavirus	Macaca mulatta polyomavirus 1
WTG.X;contig_69080	X00255.1	72.222	126	33	2	104	228	1676	1800	2.47e-07	63.5	Other_virus	RNA	Viruses	unclassified	unclassified	Ortervirales	Retroviridae	Gammaretrovirus	Feline leukemia virus
WTG.X;contig_69295	MH590571.1	73.214	280	71	3	390	668	36066	36342	2.31e-36	159	Other_virus	DNA	Viruses	unclassified	unclassified	Herpesvirales	Herpesviridae	Lymphocryptovirus	Human gammaherpesvirus 4
WTG.X;contig_69662	MH590409.1	70.44	159	44	3	122	278	158409	158252	7.76e-09	68	Other_virus	DNA	Viruses	unclassified	unclassified	Herpesvirales	Herpesviridae	Lymphocryptovirus	Human gammaherpesvirus 4
WTG.X;contig_69169	KY094066.1	76.724	116	18	3	367	474	8511	8625	3.84e-13	83.3	Other_virus	DNA	Viruses	unclassified	unclassified	unclassified	Poxviridae	unclassified	BeAn 58058 virus
WTG.X;contig_69385	D00735.1	73.148	108	19	3	401	498	946	1053	1.24e-06	60.8	Other_virus	DNA	Viruses	unclassified	unclassified	unclassified	Papillomaviridae	Alphapapillomavirus	Alphapapillomavirus 9
WTG.X;contig_69623	MH590571.1	69.184	331	86	5	3	330	35222	35539	2.34e-27	130	Other_virus	DNA	Viruses	unclassified	unclassified	Herpesvirales	Herpesviridae	Lymphocryptovirus	Human gammaherpesvirus 4
WTG.X;contig_69238	MH590571.1	70.432	301	81	5	159	457	36012	36306	3.38e-27	130	Other_virus	DNA	Viruses	unclassified	unclassified	Herpesvirales	Herpesviridae	Lymphocryptovirus	Human gammaherpesvirus 4
WTG.X;contig_69788	X94741.1	72.816	103	23	1	545	642	1136	1034	1.78e-06	60.8	Other_virus	DNA	Viruses	unclassified	unclassified	unclassified	Papillomaviridae	Alphapapillomavirus	Alphapapillomavirus 9
WTG.X;contig_70040	K02606.1	73.786	103	24	2	394	496	126	27	6.66e-06	59	Other_virus	DNA	Viruses	unclassified	unclassified	unclassified	Polyomaviridae	Betapolyomavirus	Macaca mulatta polyomavirus 1
WTG.X;contig_69952	K02084.1	93.574	249	16	0	1	249	184	432	2.75e-102	378	Other_virus	RNA	Viruses	unclassified	unclassified	Ortervirales	Retroviridae	Gammaretrovirus	Moloney murine sarcoma virus
WTG.X;contig_70025	KY094066.1	73.077	104	21	2	659	755	8615	8512	6.7e-06	59.9	Other_virus	DNA	Viruses	unclassified	unclassified	unclassified	Poxviridae	unclassified	BeAn 58058 virus
WTG.X;contig_70102	KM209318.1	71.041	221	50	10	132	344	1003	1217	3.27e-12	78.8	Phages	DNA	Viruses	unclassified	unclassified	Caudovirales	Ackermannviridae	Limestonevirus	Dickeya phage phiDP23.1
WTG.X;contig_69971	MH590409.1	75.455	110	25	2	105	213	158353	158245	1.87e-09	70.7	Other_virus	DNA	Viruses	unclassified	unclassified	Herpesvirales	Herpesviridae	Lymphocryptovirus	Human gammaherpesvirus 4
WTG.X;contig_70091	KM209288.1	87	100	11	2	18	117	444	541	4.64e-23	115	Phages	DNA	Viruses	unclassified	unclassified	Caudovirales	Ackermannviridae	Limestonevirus	Dickeya phage phiDP23.1
WTG.X;contig_69887	AF191073.1	72.177	248	68	1	63	309	1136	889	9.64e-29	134	Other_virus	DNA	Viruses	unclassified	unclassified	Herpesvirales	Herpesviridae	Cytomegalovirus	Cercopithecine betaherpesvirus 5
WTG.X;contig_70068	KM209288.1	88.034	117	12	2	18	134	444	558	3.92e-31	141	Phages	DNA	Viruses	unclassified	unclassified	Caudovirales	Ackermannviridae	Limestonevirus	Dickeya phage phiDP23.1
WTG.X;contig_70032	NC_037666.1	72.5	120	33	0	166	285	395694	395813	7.48e-09	68.9	Other_virus	DNA	Viruses	unclassified	unclassified	unclassified	unclassified	Pandoravirus	Pandoravirus neocaledonia
WTG.X;contig_69847	M16266.1	80.198	101	20	0	249	349	244	344	1.38e-16	93.3	Other_virus	RNA	Viruses	unclassified	unclassified	Ortervirales	Retroviridae	Alpharetrovirus	Avian sarcoma virus
WTG.X;contig_70137	AF191073.1	68.299	388	96	4	136	522	1225	864	2.61e-34	153	Other_virus	DNA	Viruses	unclassified	unclassified	Herpesvirales	Herpesviridae	Cytomegalovirus	Cercopithecine betaherpesvirus 5
WTG.X;contig_70566	KM209277.1	77.174	184	42	0	178	361	1118	1301	9.02e-32	143	Phages	DNA	Viruses	unclassified	unclassified	Caudovirales	Ackermannviridae	Limestonevirus	Dickeya phage phiDP23.1
WTG.X;contig_70117	KM209318.1	69.268	205	58	5	108	309	1007	1209	5.46e-09	68.9	Phages	DNA	Viruses	unclassified	unclassified	Caudovirales	Ackermannviridae	Limestonevirus	Dickeya phage phiDP23.1
WTG.X;contig_70147	KM209313.1	78.981	157	27	4	152	304	323	477	3.58e-25	123	Phages	DNA	Viruses	unclassified	unclassified	Caudovirales	Ackermannviridae	Limestonevirus	Dickeya phage phiDP23.1
WTG.X;contig_70419	K02606.1	73.585	106	28	0	126	231	662	767	2.64e-08	66.2	Other_virus	DNA	Viruses	unclassified	unclassified	unclassified	Polyomaviridae	Betapolyomavirus	Macaca mulatta polyomavirus 1
WTG.X;contig_70227	K02606.1	88.119	101	12	0	595	695	754	654	6.37e-27	129	Other_virus	DNA	Viruses	unclassified	unclassified	unclassified	Polyomaviridae	Betapolyomavirus	Macaca mulatta polyomavirus 1
WTG.X;contig_70548	KM209277.1	78.857	175	37	0	11	185	1285	1111	2.1e-33	150	Phages	DNA	Viruses	unclassified	unclassified	Caudovirales	Ackermannviridae	Limestonevirus	Dickeya phage phiDP23.1
WTG.X;contig_70211	KM209313.1	84.932	146	21	1	139	284	398	542	4.58e-37	161	Phages	DNA	Viruses	unclassified	unclassified	Caudovirales	Ackermannviridae	Limestonevirus	Dickeya phage phiDP23.1
WTG.X;contig_70630	MH590409.1	66.864	338	112	0	117	454	157245	157582	9.26e-21	107	Other_virus	DNA	Viruses	unclassified	unclassified	Herpesvirales	Herpesviridae	Lymphocryptovirus	Human gammaherpesvirus 4
WTG.X;contig_70343	MH590571.1	72.947	207	54	2	51	256	36127	36332	6.58e-23	114	Other_virus	DNA	Viruses	unclassified	unclassified	Herpesvirales	Herpesviridae	Lymphocryptovirus	Human gammaherpesvirus 4
WTG.X;contig_70729	MH590571.1	71.856	167	37	6	356	517	35423	35584	2.87e-10	73.4	Other_virus	DNA	Viruses	unclassified	unclassified	Herpesvirales	Herpesviridae	Lymphocryptovirus	Human gammaherpesvirus 4
WTG.X;contig_70803	MH590409.1	71.724	145	31	4	398	532	157541	157397	1.33e-08	68.9	Other_virus	DNA	Viruses	unclassified	unclassified	Herpesvirales	Herpesviridae	Lymphocryptovirus	Human gammaherpesvirus 4
WTG.X;contig_71045	KM209288.1	85.075	134	20	0	233	366	161	294	2.15e-34	152	Phages	DNA	Viruses	unclassified	unclassified	Caudovirales	Ackermannviridae	Limestonevirus	Dickeya phage phiDP23.1
WTG.X;contig_71094	K02606.1	76.166	193	22	8	955	1144	581	752	2.96e-26	127	Other_virus	DNA	Viruses	unclassified	unclassified	unclassified	Polyomaviridae	Betapolyomavirus	Macaca mulatta polyomavirus 1
WTG.X;contig_71198	MH590409.1	74.797	123	31	0	200	322	158230	158352	3.13e-13	83.3	Other_virus	DNA	Viruses	unclassified	unclassified	Herpesvirales	Herpesviridae	Lymphocryptovirus	Human gammaherpesvirus 4
WTG.X;contig_71585	AF191073.1	87.611	113	13	1	220	332	3019	2908	5.2e-30	138	Other_virus	DNA	Viruses	unclassified	unclassified	Herpesvirales	Herpesviridae	Cytomegalovirus	Cercopithecine betaherpesvirus 5
WTG.X;contig_71656	MH590409.1	65.278	288	98	1	115	402	157690	157405	3.82e-08	67.1	Other_virus	DNA	Viruses	unclassified	unclassified	Herpesvirales	Herpesviridae	Lymphocryptovirus	Human gammaherpesvirus 4
WTG.X;contig_71688	AF191073.1	88.372	129	15	0	16	144	3020	2892	3.19e-38	166	Other_virus	DNA	Viruses	unclassified	unclassified	Herpesvirales	Herpesviridae	Cytomegalovirus	Cercopithecine betaherpesvirus 5
WTG.X;contig_70742	AJ000892.1	78.212	179	35	2	77	253	103	279	6.45e-31	142	Other_virus	RNA	Viruses	unclassified	unclassified	unclassified	Flaviviridae	Hepacivirus	Hepacivirus C
WTG.X;contig_70752	AJ000892.1	77.348	181	37	2	3	181	278	100	1.67e-29	137	Other_virus	RNA	Viruses	unclassified	unclassified	unclassified	Flaviviridae	Hepacivirus	Hepacivirus C
WTG.X;contig_70778	AJ000888.1	71.429	126	36	0	146	271	184	309	2.19e-08	66.2	Other_virus	RNA	Viruses	unclassified	unclassified	unclassified	Flaviviridae	Hepacivirus	Hepacivirus C
WTG.X;contig_70712	AB705393.1	74.101	139	34	1	19	155	1860	1722	1.77e-14	86.9	Other_virus	RNA	Viruses	unclassified	unclassified	Ortervirales	Retroviridae	Gammaretrovirus	RD114 retrovirus
WTG.X;contig_70952	KY766069.1	75	100	15	3	38	128	10871	10969	9.28e-08	64.4	Other_virus	RNA	Viruses	unclassified	unclassified	unclassified	Flaviviridae	Flavivirus	Zika virus
WTG.X;contig_71718	KM209277.1	75.275	182	45	0	145	326	1163	1344	2.63e-26	126	Phages	DNA	Viruses	unclassified	unclassified	Caudovirales	Ackermannviridae	Limestonevirus	Dickeya phage phiDP23.1
WTG.X;contig_71856	MH590409.1	67.232	354	107	3	4	348	158031	158384	6.61e-22	112	Other_virus	DNA	Viruses	unclassified	unclassified	Herpesvirales	Herpesviridae	Lymphocryptovirus	Human gammaherpesvirus 4
WTG.X;contig_71813	KY766069.1	75.49	102	18	2	571	665	10872	10973	3.77e-09	69.8	Other_virus	RNA	Viruses	unclassified	unclassified	unclassified	Flaviviridae	Flavivirus	Zika virus
WTG.X;contig_71919	MH590571.1	76.238	101	22	1	491	591	35740	35838	8.88e-10	72.5	Other_virus	DNA	Viruses	unclassified	unclassified	Herpesvirales	Herpesviridae	Lymphocryptovirus	Human gammaherpesvirus 4
WTG.X;contig_71710	MK250092.1	66.779	298	95	4	1	296	15010	14715	1.63e-11	77.9	Other_virus	DNA	Viruses	unclassified	unclassified	unclassified	Mimiviridae	unclassified	Mimiviridae sp. ChoanoV1
WTG.X;contig_72161	MH590571.1	74.59	122	31	0	45	166	36134	36255	1.14e-12	81.5	Other_virus	DNA	Viruses	unclassified	unclassified	Herpesvirales	Herpesviridae	Lymphocryptovirus	Human gammaherpesvirus 4
WTG.X;contig_72166	MK250085.1	70.342	263	76	2	39	300	87305	87044	2.12e-23	116	Other_virus	DNA	Viruses	unclassified	unclassified	unclassified	Mimiviridae	unclassified	Mimiviridae sp. ChoanoV1
WTG.X;contig_71992	KY094066.1	74.561	114	21	3	314	419	8615	8502	2.1e-09	69.8	Other_virus	DNA	Viruses	unclassified	unclassified	unclassified	Poxviridae	unclassified	BeAn 58058 virus
WTG.X;contig_72231	KY370092.1	74.896	482	121	0	6	487	7852	8333	9.55e-86	324	Other_virus	RNA	Viruses	unclassified	unclassified	unclassified	Flaviviridae	Hepacivirus	Rodent hepacvirus
WTG.X;contig_72310	MH590409.1	68.304	224	63	6	62	281	158353	158134	3.28e-08	66.2	Other_virus	DNA	Viruses	unclassified	unclassified	Herpesvirales	Herpesviridae	Lymphocryptovirus	Human gammaherpesvirus 4
WTG.X;contig_72257	MN905546.1	86.331	139	16	3	189	325	190413	190276	5.31e-35	155	Phages	DNA	Viruses	unclassified	unclassified	Caudovirales	Myoviridae	unclassified	Pseudomonas phage PN05
WTG.X;contig_72449	KY766069.1	75.962	104	18	2	337	433	10876	10979	1.91e-10	73.4	Other_virus	RNA	Viruses	unclassified	unclassified	unclassified	Flaviviridae	Flavivirus	Zika virus
WTG.X;contig_72500	K02606.1	83.206	131	18	2	143	273	662	788	1.86e-28	132	Other_virus	DNA	Viruses	unclassified	unclassified	unclassified	Polyomaviridae	Betapolyomavirus	Macaca mulatta polyomavirus 1
WTG.X;contig_72606	MH590409.1	72.727	242	63	2	1	239	158281	158040	4.82e-29	134	Other_virus	DNA	Viruses	unclassified	unclassified	Herpesvirales	Herpesviridae	Lymphocryptovirus	Human gammaherpesvirus 4
WTG.X;contig_72631	K02606.1	84.259	108	14	2	170	275	662	768	3.93e-22	113	Other_virus	DNA	Viruses	unclassified	unclassified	unclassified	Polyomaviridae	Betapolyomavirus	Macaca mulatta polyomavirus 1
WTG.X;contig_72698	K02606.1	90.566	106	8	1	398	503	765	662	1.78e-31	144	Other_virus	DNA	Viruses	unclassified	unclassified	unclassified	Polyomaviridae	Betapolyomavirus	Macaca mulatta polyomavirus 1
WTG.X;contig_72290	D00735.1	72.321	112	20	3	364	465	1057	947	4.56e-06	59.9	Other_virus	DNA	Viruses	unclassified	unclassified	unclassified	Papillomaviridae	Alphapapillomavirus	Alphapapillomavirus 9
WTG.X;contig_72416	X00255.1	87.427	342	43	0	403	744	421	762	1.88e-115	424	Other_virus	RNA	Viruses	unclassified	unclassified	Ortervirales	Retroviridae	Gammaretrovirus	Feline leukemia virus
WTG.X;contig_72339	D00735.1	73.214	112	19	3	330	431	1057	947	1e-07	64.4	Other_virus	DNA	Viruses	unclassified	unclassified	unclassified	Papillomaviridae	Alphapapillomavirus	Alphapapillomavirus 9
WTG.X;contig_72841	KM209277.1	73.214	336	86	2	225	558	684	351	3.11e-47	196	Phages	DNA	Viruses	unclassified	unclassified	Caudovirales	Ackermannviridae	Limestonevirus	Dickeya phage phiDP23.1
WTG.X;contig_72884	KM209277.1	80.165	121	20	2	247	365	339	457	3.01e-20	105	Phages	DNA	Viruses	unclassified	unclassified	Caudovirales	Ackermannviridae	Limestonevirus	Dickeya phage phiDP23.1
WTG.X;contig_72768	K02606.1	84.466	103	16	0	312	414	770	668	5.11e-23	114	Other_virus	DNA	Viruses	unclassified	unclassified	unclassified	Polyomaviridae	Betapolyomavirus	Macaca mulatta polyomavirus 1
WTG.X;contig_72714	KU324805.1	79.365	189	38	1	33	220	3682	3494	2.93e-37	162	Other_virus	RNA	Viruses	unclassified	unclassified	Ortervirales	Retroviridae	Gammaretrovirus	Murine leukemia virus
WTG.X;contig_72950	MH590409.1	71.084	166	48	0	244	409	158245	158410	2.8e-14	86.9	Other_virus	DNA	Viruses	unclassified	unclassified	Herpesvirales	Herpesviridae	Lymphocryptovirus	Human gammaherpesvirus 4
WTG.X;contig_73172	MH590571.1	75.926	324	73	4	150	470	34337	34658	5.43e-55	221	Other_virus	DNA	Viruses	unclassified	unclassified	Herpesvirales	Herpesviridae	Lymphocryptovirus	Human gammaherpesvirus 4
WTG.X;contig_73548	KM209288.1	89.764	127	13	0	487	613	162	288	1.14e-39	171	Phages	DNA	Viruses	unclassified	unclassified	Caudovirales	Ackermannviridae	Limestonevirus	Dickeya phage phiDP23.1
WTG.X;contig_73668	K02606.1	76.699	103	17	5	88	185	127	27	3.87e-07	62.6	Other_virus	DNA	Viruses	unclassified	unclassified	unclassified	Polyomaviridae	Betapolyomavirus	Macaca mulatta polyomavirus 1
WTG.X;contig_73150	X00740.1	82.243	107	17	1	127	233	66	170	3.02e-20	105	Other_virus	RNA	Viruses	unclassified	unclassified	Ortervirales	Retroviridae	Gammaretrovirus	Moloney murine sarcoma virus
WTG.X;contig_73679	D00735.1	73.333	105	21	1	462	559	950	1054	3.8e-08	66.2	Other_virus	DNA	Viruses	unclassified	unclassified	unclassified	Papillomaviridae	Alphapapillomavirus	Alphapapillomavirus 9
WTG.X;contig_72322	KY523104.1	74.038	104	27	0	306	409	1349835	1349732	2.34e-08	67.1	Other_virus	DNA	Viruses	unclassified	unclassified	unclassified	Mimiviridae	Tupanvirus	Tupanvirus soda lake
WTG.X;contig_73717	AF191073.1	68.106	301	66	12	7	294	534	817	1.74e-13	84.2	Other_virus	DNA	Viruses	unclassified	unclassified	Herpesvirales	Herpesviridae	Cytomegalovirus	Cercopithecine betaherpesvirus 5
WTG.X;contig_70847	KP136319.1	84.615	130	20	0	1026	1155	725160	725031	1.07e-31	145	Other_virus	DNA	Viruses	unclassified	unclassified	unclassified	unclassified	Pandoravirus	Pandoravirus inopinatum
WTG.X;contig_72333	Y00044.1	74	100	26	0	249	348	619	718	8.08e-08	64.4	Other_virus	RNA	Viruses	unclassified	unclassified	Ortervirales	Retroviridae	Alpharetrovirus	Avian leukosis virus
WTG.X;contig_73947	D00735.1	76.471	102	15	4	356	449	1054	954	2.8e-08	67.1	Other_virus	DNA	Viruses	unclassified	unclassified	unclassified	Papillomaviridae	Alphapapillomavirus	Alphapapillomavirus 9
WTG.X;contig_74155	K02606.1	88.182	110	12	1	196	305	751	643	1.69e-29	137	Other_virus	DNA	Viruses	unclassified	unclassified	unclassified	Polyomaviridae	Betapolyomavirus	Macaca mulatta polyomavirus 1
WTG.X;contig_73808	MH590409.1	67.288	483	141	11	187	661	157860	157387	6.1e-26	125	Other_virus	DNA	Viruses	unclassified	unclassified	Herpesvirales	Herpesviridae	Lymphocryptovirus	Human gammaherpesvirus 4
WTG.X;contig_74033	KM209255.1	77.536	138	31	0	71	208	3534	3671	3.57e-21	110	Phages	DNA	Viruses	unclassified	unclassified	Caudovirales	Ackermannviridae	Limestonevirus	Dickeya phage phiDP10.3
WTG.X;contig_74167	K02606.1	78.431	102	19	2	298	398	645	744	4.41e-12	79.7	Other_virus	DNA	Viruses	unclassified	unclassified	unclassified	Polyomaviridae	Betapolyomavirus	Macaca mulatta polyomavirus 1
WTG.X;contig_74192	K02606.1	86.066	122	9	2	43	156	638	759	8.01e-31	142	Other_virus	DNA	Viruses	unclassified	unclassified	unclassified	Polyomaviridae	Betapolyomavirus	Macaca mulatta polyomavirus 1
WTG.X;contig_74174	KM209318.1	90.4	125	11	1	27	151	1250	1373	2.77e-39	168	Phages	DNA	Viruses	unclassified	unclassified	Caudovirales	Ackermannviridae	Limestonevirus	Dickeya phage phiDP23.1
WTG.X;contig_74221	K02606.1	79	100	18	3	426	523	671	769	9.97e-11	76.1	Other_virus	DNA	Viruses	unclassified	unclassified	unclassified	Polyomaviridae	Betapolyomavirus	Macaca mulatta polyomavirus 1
WTG.X;contig_72886	KM924294.1	69.032	155	48	0	325	479	10498	10652	1.01e-07	64.4	Other_virus	DNA	Viruses	unclassified	unclassified	Herpesvirales	Herpesviridae	Percavirus	Equid gammaherpesvirus 2
WTG.X;contig_74267	KM209318.1	75	224	51	5	235	456	1368	1148	7.23e-29	134	Phages	DNA	Viruses	unclassified	unclassified	Caudovirales	Ackermannviridae	Limestonevirus	Dickeya phage phiDP23.1
WTG.X;contig_74373	KM209318.1	77.049	122	28	0	43	164	1444	1565	4.85e-17	95.1	Phages	DNA	Viruses	unclassified	unclassified	Caudovirales	Ackermannviridae	Limestonevirus	Dickeya phage phiDP23.1
WTG.X;contig_74146	KY701527.1	71.09	211	51	8	281	484	763	556	4.32e-12	79.7	Other_virus	RNA	Viruses	unclassified	unclassified	Ortervirales	Retroviridae	unclassified	Akodon sp. endogenous virus mysTR
WTG.X;contig_74736	D00735.1	74.286	105	20	1	97	194	1054	950	2.66e-09	70.7	Other_virus	DNA	Viruses	unclassified	unclassified	unclassified	Papillomaviridae	Alphapapillomavirus	Alphapapillomavirus 9
WTG.X;contig_74689	K02606.1	87.963	108	7	3	256	359	767	662	2.19e-27	129	Other_virus	DNA	Viruses	unclassified	unclassified	unclassified	Polyomaviridae	Betapolyomavirus	Macaca mulatta polyomavirus 1
WTG.X;contig_74676	K02606.1	75.393	191	29	7	46	229	572	751	5.75e-24	118	Other_virus	DNA	Viruses	unclassified	unclassified	unclassified	Polyomaviridae	Betapolyomavirus	Macaca mulatta polyomavirus 1
WTG.X;contig_74788	MH590571.1	72.857	140	38	0	323	462	35406	35267	3.9e-13	82.4	Other_virus	DNA	Viruses	unclassified	unclassified	Herpesvirales	Herpesviridae	Lymphocryptovirus	Human gammaherpesvirus 4
WTG.X;contig_74450	MH590571.1	67.589	253	73	2	172	419	36375	36127	2.76e-14	86.9	Other_virus	DNA	Viruses	unclassified	unclassified	Herpesvirales	Herpesviridae	Lymphocryptovirus	Human gammaherpesvirus 4
WTG.X;contig_74827	K02606.1	76	100	16	3	348	439	662	761	2.94e-08	67.1	Other_virus	DNA	Viruses	unclassified	unclassified	unclassified	Polyomaviridae	Betapolyomavirus	Macaca mulatta polyomavirus 1
WTG.X;contig_74912	AF191073.1	66.856	353	101	9	1	342	841	494	9.21e-14	84.2	Other_virus	DNA	Viruses	unclassified	unclassified	Herpesvirales	Herpesviridae	Cytomegalovirus	Cercopithecine betaherpesvirus 5
WTG.X;contig_74433	AF191073.1	86.325	234	31	1	170	403	3120	2888	4.54e-71	275	Other_virus	DNA	Viruses	unclassified	unclassified	Herpesvirales	Herpesviridae	Cytomegalovirus	Cercopithecine betaherpesvirus 5
WTG.X;contig_74617	KM209318.1	80	130	26	0	1	130	1337	1208	3.66e-24	118	Phages	DNA	Viruses	unclassified	unclassified	Caudovirales	Ackermannviridae	Limestonevirus	Dickeya phage phiDP23.1
WTG.X;contig_74688	MK383886.1	75.728	103	17	3	195	290	4710	4609	4.71e-09	68	Other_virus	RNA	Viruses	unclassified	unclassified	Ortervirales	Retroviridae	Lentivirus	Human immunodeficiency virus 1
WTG.X;contig_74923	K01643.1	88.372	258	30	0	288	545	4259	4002	4.89e-88	331	Other_virus	RNA	Viruses	unclassified	unclassified	Ortervirales	Retroviridae	Gammaretrovirus	Feline leukemia virus
WTG.X;contig_75131	JN134185.1	70.312	128	35	1	389	516	1364	1488	7.75e-06	59	Other_virus	RNA	Viruses	unclassified	unclassified	Ortervirales	Retroviridae	Betaretrovirus	Mason-Pfizer monkey virus
WTG.X;contig_75263	MH590409.1	71.154	156	29	5	339	494	156339	156478	6.78e-10	72.5	Other_virus	DNA	Viruses	unclassified	unclassified	Herpesvirales	Herpesviridae	Lymphocryptovirus	Human gammaherpesvirus 4
WTG.X;contig_75210	MK383886.1	73.832	107	20	3	228	326	4724	4618	7.59e-07	61.7	Other_virus	RNA	Viruses	unclassified	unclassified	Ortervirales	Retroviridae	Lentivirus	Human immunodeficiency virus 1
WTG.X;contig_75226	KY094066.1	74.528	106	18	3	37	134	8511	8615	1.32e-07	65.3	Other_virus	DNA	Viruses	unclassified	unclassified	unclassified	Poxviridae	unclassified	BeAn 58058 virus
WTG.X;contig_75110	KY094066.1	74.038	104	17	3	459	552	8615	8512	4.21e-07	62.6	Other_virus	DNA	Viruses	unclassified	unclassified	unclassified	Poxviridae	unclassified	BeAn 58058 virus
WTG.X;contig_75252	MH590571.1	76.884	199	46	0	29	227	36123	36321	4.61e-34	153	Other_virus	DNA	Viruses	unclassified	unclassified	Herpesvirales	Herpesviridae	Lymphocryptovirus	Human gammaherpesvirus 4
WTG.X;contig_75123	KY094066.1	75.49	102	17	3	329	422	8512	8613	2.91e-08	66.2	Other_virus	DNA	Viruses	unclassified	unclassified	unclassified	Poxviridae	unclassified	BeAn 58058 virus
WTG.X;contig_74991	MH590571.1	79.167	120	25	0	359	478	36344	36225	1.07e-19	104	Other_virus	DNA	Viruses	unclassified	unclassified	Herpesvirales	Herpesviridae	Lymphocryptovirus	Human gammaherpesvirus 4
WTG.X;contig_75273	MH590409.1	75	132	26	5	244	369	156357	156487	4.25e-11	75.2	Other_virus	DNA	Viruses	unclassified	unclassified	Herpesvirales	Herpesviridae	Lymphocryptovirus	Human gammaherpesvirus 4
WTG.X;contig_75044	V01541.1	85.526	228	30	1	372	596	4947	4720	7.98e-67	261	Other_virus	RNA	Viruses	unclassified	unclassified	Ortervirales	Retroviridae	Gammaretrovirus	Abelson murine leukemia virus
WTG.X;contig_75327	K02606.1	76.63	184	20	4	100	274	582	751	4.03e-31	141	Other_virus	DNA	Viruses	unclassified	unclassified	unclassified	Polyomaviridae	Betapolyomavirus	Macaca mulatta polyomavirus 1
WTG.X;contig_75565	K02606.1	76.503	183	19	7	184	356	751	583	7.63e-27	127	Other_virus	DNA	Viruses	unclassified	unclassified	unclassified	Polyomaviridae	Betapolyomavirus	Macaca mulatta polyomavirus 1
WTG.X;contig_75498	MK500444.1	72.414	145	40	0	50	194	8845	8701	2.76e-13	82.4	Other_virus	DNA	Viruses	unclassified	unclassified	unclassified	Pithoviridae	unclassified	Pithovirus LCPAC101
WTG.X;contig_75560	D00735.1	76.415	106	14	5	253	348	1054	950	4.64e-08	67.1	Other_virus	DNA	Viruses	unclassified	unclassified	unclassified	Papillomaviridae	Alphapapillomavirus	Alphapapillomavirus 9
WTG.X;contig_75342	MH590571.1	73.661	224	58	1	256	479	36382	36160	1.24e-28	135	Other_virus	DNA	Viruses	unclassified	unclassified	Herpesvirales	Herpesviridae	Lymphocryptovirus	Human gammaherpesvirus 4
WTG.X;contig_75562	MH590409.1	72.928	181	46	3	61	240	156399	156577	6.2e-17	96	Other_virus	DNA	Viruses	unclassified	unclassified	Herpesvirales	Herpesviridae	Lymphocryptovirus	Human gammaherpesvirus 4
WTG.X;contig_75693	S75223.1	96.078	102	4	0	161	262	1	102	8.13e-39	167	Other_virus	RNA	Viruses	unclassified	unclassified	Ortervirales	Retroviridae	Betaretrovirus	Mouse mammary tumor virus
WTG.X;contig_75502	MK500444.1	65.558	421	115	10	50	464	8845	8449	8.28e-15	88.7	Other_virus	DNA	Viruses	unclassified	unclassified	unclassified	Pithoviridae	unclassified	Pithovirus LCPAC101
WTG.X;contig_75769	MH590409.1	73.333	120	32	0	234	353	158384	158265	1.61e-10	73.4	Other_virus	DNA	Viruses	unclassified	unclassified	Herpesvirales	Herpesviridae	Lymphocryptovirus	Human gammaherpesvirus 4
WTG.X;contig_75507	MK500444.1	69.231	195	54	3	55	246	8402	8593	1.45e-10	74.3	Other_virus	DNA	Viruses	unclassified	unclassified	unclassified	Pithoviridae	unclassified	Pithovirus LCPAC101
WTG.X;contig_75777	K02606.1	81.513	119	19	2	116	234	783	668	3.35e-21	110	Other_virus	DNA	Viruses	unclassified	unclassified	unclassified	Polyomaviridae	Betapolyomavirus	Macaca mulatta polyomavirus 1
WTG.X;contig_75813	MH590409.1	65.748	254	81	2	333	580	158410	158157	3.31e-08	67.1	Other_virus	DNA	Viruses	unclassified	unclassified	Herpesvirales	Herpesviridae	Lymphocryptovirus	Human gammaherpesvirus 4
WTG.X;contig_75934	D00735.1	74.257	101	17	3	740	833	1052	954	2.59e-06	60.8	Other_virus	DNA	Viruses	unclassified	unclassified	unclassified	Papillomaviridae	Alphapapillomavirus	Alphapapillomavirus 9
WTG.X;contig_75424	DQ643392.1	70.896	134	37	2	107	239	15050	15182	4.07e-06	59.9	Other_virus	DNA	Viruses	unclassified	unclassified	unclassified	Iridoviridae	Chloriridovirus	Invertebrate iridescent virus 3
WTG.X;contig_76102	MH590409.1	71.698	106	30	0	107	212	158410	158305	3.3e-06	59.9	Other_virus	DNA	Viruses	unclassified	unclassified	Herpesvirales	Herpesviridae	Lymphocryptovirus	Human gammaherpesvirus 4
WTG.X;contig_75943	MK458169.1	72	100	18	1	313	402	7380	7281	5.42e-06	59.9	Other_virus	RNA	Viruses	unclassified	unclassified	Ortervirales	Retroviridae	Lentivirus	Human immunodeficiency virus 1
WTG.X;contig_75799	KM209313.1	79.47	151	25	1	125	269	590	440	5.69e-29	134	Phages	DNA	Viruses	unclassified	unclassified	Caudovirales	Ackermannviridae	Limestonevirus	Dickeya phage phiDP23.1
WTG.X;contig_75899	NC_037665.1	71.338	157	43	2	11	166	390038	390193	2.18e-10	74.3	Other_virus	DNA	Viruses	unclassified	unclassified	unclassified	unclassified	Pandoravirus	Pandoravirus macleodensis
WTG.X;contig_76119	MH590409.1	70.312	128	35	1	221	345	156351	156478	3.6e-06	59.9	Other_virus	DNA	Viruses	unclassified	unclassified	Herpesvirales	Herpesviridae	Lymphocryptovirus	Human gammaherpesvirus 4
WTG.X;contig_76045	AF065755.1	82.069	145	24	2	22	166	77	219	5.7e-30	138	Other_virus	DNA	Viruses	unclassified	unclassified	Herpesvirales	Herpesviridae	Cytomegalovirus	Cercopithecine betaherpesvirus 5
WTG.X;contig_75960	KY094066.1	75.962	104	17	3	171	266	8512	8615	1.74e-09	69.8	Other_virus	DNA	Viruses	unclassified	unclassified	unclassified	Poxviridae	unclassified	BeAn 58058 virus
WTG.X;contig_76138	KY094066.1	75	100	17	3	85	176	8512	8611	3.77e-07	62.6	Other_virus	DNA	Viruses	unclassified	unclassified	unclassified	Poxviridae	unclassified	BeAn 58058 virus
WTG.X;contig_76352	K02606.1	74.129	201	33	5	133	333	571	752	1.31e-25	123	Other_virus	DNA	Viruses	unclassified	unclassified	unclassified	Polyomaviridae	Betapolyomavirus	Macaca mulatta polyomavirus 1
WTG.X;contig_76501	MH590409.1	70.219	319	89	4	14	329	157050	157365	2.45e-29	136	Other_virus	DNA	Viruses	unclassified	unclassified	Herpesvirales	Herpesviridae	Lymphocryptovirus	Human gammaherpesvirus 4
WTG.X;contig_76544	K02606.1	75.362	207	30	5	333	535	562	751	1.83e-30	141	Other_virus	DNA	Viruses	unclassified	unclassified	unclassified	Polyomaviridae	Betapolyomavirus	Macaca mulatta polyomavirus 1
WTG.X;contig_76439	AF065756.1	76.224	143	23	1	199	341	246	115	7.94e-22	111	Other_virus	DNA	Viruses	unclassified	unclassified	Herpesvirales	Herpesviridae	Cytomegalovirus	Cercopithecine betaherpesvirus 5
WTG.X;contig_76169	EU410304.1	81.34	209	39	0	128	336	83548	83756	3.57e-49	202	Other_virus	DNA	Viruses	unclassified	unclassified	unclassified	Poxviridae	Orthopoxvirus	Vaccinia virus
WTG.X;contig_75905	LT837585.1	77.451	102	10	2	23	123	12229	12140	9.37e-14	84.2	Other_virus	RNA	Viruses	unclassified	unclassified	unclassified	Flaviviridae	Pestivirus	Pestivirus A
WTG.X;contig_76492	AF191073.1	73.134	134	35	1	10	142	648	515	1.36e-11	77	Other_virus	DNA	Viruses	unclassified	unclassified	Herpesvirales	Herpesviridae	Cytomegalovirus	Cercopithecine betaherpesvirus 5
WTG.X;contig_76588	MH590571.1	70.464	237	62	5	156	388	36009	36241	1.04e-18	100	Other_virus	DNA	Viruses	unclassified	unclassified	Herpesvirales	Herpesviridae	Lymphocryptovirus	Human gammaherpesvirus 4
WTG.X;contig_76753	AF191073.1	80.132	151	28	2	112	261	3133	2984	7.34e-28	131	Other_virus	DNA	Viruses	unclassified	unclassified	Herpesvirales	Herpesviridae	Cytomegalovirus	Cercopithecine betaherpesvirus 5
WTG.X;contig_76631	MH590571.1	79.245	106	22	0	282	387	36342	36237	1.8e-16	93.3	Other_virus	DNA	Viruses	unclassified	unclassified	Herpesvirales	Herpesviridae	Lymphocryptovirus	Human gammaherpesvirus 4
WTG.X;contig_76679	MH590571.1	71.429	119	34	0	411	529	36287	36405	4.54e-07	62.6	Other_virus	DNA	Viruses	unclassified	unclassified	Herpesvirales	Herpesviridae	Lymphocryptovirus	Human gammaherpesvirus 4
WTG.X;contig_76789	K02606.1	74.436	133	27	4	368	498	703	576	6.84e-11	76.1	Other_virus	DNA	Viruses	unclassified	unclassified	unclassified	Polyomaviridae	Betapolyomavirus	Macaca mulatta polyomavirus 1
WTG.X;contig_76552	X00255.1	83.085	402	68	0	315	716	424	825	1.8e-114	419	Other_virus	RNA	Viruses	unclassified	unclassified	Ortervirales	Retroviridae	Gammaretrovirus	Feline leukemia virus
WTG.X;contig_76775	KM209255.1	71.098	173	49	1	94	266	3534	3705	6.74e-14	84.2	Phages	DNA	Viruses	unclassified	unclassified	Caudovirales	Ackermannviridae	Limestonevirus	Dickeya phage phiDP10.3
WTG.X;contig_76860	MH590571.1	72.174	460	123	3	1	459	36324	35869	1.34e-62	247	Other_virus	DNA	Viruses	unclassified	unclassified	Herpesvirales	Herpesviridae	Lymphocryptovirus	Human gammaherpesvirus 4
WTG.X;contig_76906	MK458169.1	70.807	161	40	5	80	237	8691	8847	2.75e-07	63.5	Other_virus	RNA	Viruses	unclassified	unclassified	Ortervirales	Retroviridae	Lentivirus	Human immunodeficiency virus 1
WTG.X;contig_76575	KR093640.1	84.444	135	21	0	64	198	3657	3791	7.9e-33	150	Phages	DNA	Viruses	unclassified	unclassified	Caudovirales	Siphoviridae	unclassified	Moraxella phage Mcat16
WTG.X;contig_76593	KP317931.1	74.312	109	24	2	150	254	4797	4905	3.18e-08	66.2	Other_virus	RNA	Viruses	Negarnaviricota	Monjiviricetes	Mononegavirales	Pneumoviridae	Orthopneumovirus	Human orthopneumovirus
WTG.X;contig_77091	K02606.1	80	105	20	1	234	338	662	765	5.83e-16	92.4	Other_virus	DNA	Viruses	unclassified	unclassified	unclassified	Polyomaviridae	Betapolyomavirus	Macaca mulatta polyomavirus 1
WTG.X;contig_77159	KM209288.1	84.874	119	16	1	377	493	203	321	8.82e-28	132	Phages	DNA	Viruses	unclassified	unclassified	Caudovirales	Ackermannviridae	Limestonevirus	Dickeya phage phiDP23.1
WTG.X;contig_77519	KM209277.1	93.86	114	7	0	293	406	459	346	6.04e-41	175	Phages	DNA	Viruses	unclassified	unclassified	Caudovirales	Ackermannviridae	Limestonevirus	Dickeya phage phiDP23.1
WTG.X;contig_77371	X00023.1	89.344	122	10	2	290	411	385	267	1.74e-35	156	Other_virus	RNA	Viruses	unclassified	unclassified	Ortervirales	Retroviridae	Intracisternal A-particles	IAP H10
WTG.X;contig_77457	MH590409.1	66.134	313	98	4	490	794	157972	158284	2.56e-11	77.9	Other_virus	DNA	Viruses	unclassified	unclassified	Herpesvirales	Herpesviridae	Lymphocryptovirus	Human gammaherpesvirus 4
WTG.X;contig_77404	K02606.1	88.235	102	12	0	96	197	664	765	7.02e-28	131	Other_virus	DNA	Viruses	unclassified	unclassified	unclassified	Polyomaviridae	Betapolyomavirus	Macaca mulatta polyomavirus 1
WTG.X;contig_77541	EU310873.1	86.713	143	18	1	467	609	1	142	5.7e-39	169	Other_virus	RNA	Viruses	Negarnaviricota	Monjiviricetes	Mononegavirales	Rhabdoviridae	Curiovirus	Itacaiunas curiovirus
WTG.X;contig_77456	AF065724.1	75.49	102	19	4	79	175	322	222	3.29e-06	59.9	Other_virus	DNA	Viruses	unclassified	unclassified	Herpesvirales	Herpesviridae	Cytomegalovirus	Cercopithecine betaherpesvirus 5
WTG.X;contig_77453	MH590571.1	72.249	209	56	1	134	340	36134	36342	1.92e-22	113	Other_virus	DNA	Viruses	unclassified	unclassified	Herpesvirales	Herpesviridae	Lymphocryptovirus	Human gammaherpesvirus 4
WTG.X;contig_77595	K02606.1	88.182	110	12	1	287	396	751	643	1.55e-29	137	Other_virus	DNA	Viruses	unclassified	unclassified	unclassified	Polyomaviridae	Betapolyomavirus	Macaca mulatta polyomavirus 1
WTG.X;contig_77489	J02087.1	83.333	198	25	2	239	434	2928	2737	2.07e-50	207	Other_virus	RNA	Viruses	unclassified	unclassified	Ortervirales	Retroviridae	Gammaretrovirus	Feline leukemia virus
WTG.X;contig_77878	X94741.1	73.148	108	22	3	81	182	1030	1136	9.59e-06	58.1	Other_virus	DNA	Viruses	unclassified	unclassified	unclassified	Papillomaviridae	Alphapapillomavirus	Alphapapillomavirus 9
WTG.X;contig_78077	KM209318.1	76.667	120	26	1	305	424	829	946	8.06e-15	88.7	Phages	DNA	Viruses	unclassified	unclassified	Caudovirales	Ackermannviridae	Limestonevirus	Dickeya phage phiDP23.1
WTG.X;contig_77723	MH590409.1	70.414	169	45	3	295	458	157048	157216	6.07e-10	71.6	Other_virus	DNA	Viruses	unclassified	unclassified	Herpesvirales	Herpesviridae	Lymphocryptovirus	Human gammaherpesvirus 4
WTG.X;contig_77836	K02606.1	85.185	108	14	1	389	496	767	662	2.32e-24	121	Other_virus	DNA	Viruses	unclassified	unclassified	unclassified	Polyomaviridae	Betapolyomavirus	Macaca mulatta polyomavirus 1
WTG.X;contig_77733	K02606.1	76.423	123	25	2	470	589	783	662	4.22e-14	86.9	Other_virus	DNA	Viruses	unclassified	unclassified	unclassified	Polyomaviridae	Betapolyomavirus	Macaca mulatta polyomavirus 1
WTG.X;contig_77822	MH590409.1	70.513	156	46	0	316	471	158211	158366	6.7e-11	75.2	Other_virus	DNA	Viruses	unclassified	unclassified	Herpesvirales	Herpesviridae	Lymphocryptovirus	Human gammaherpesvirus 4
WTG.X;contig_77966	MH590409.1	69.828	232	68	1	504	733	156613	156844	5.98e-19	102	Other_virus	DNA	Viruses	unclassified	unclassified	Herpesvirales	Herpesviridae	Lymphocryptovirus	Human gammaherpesvirus 4
WTG.X;contig_78057	MH590409.1	69.841	378	96	6	8	370	158045	157671	2.9e-36	159	Other_virus	DNA	Viruses	unclassified	unclassified	Herpesvirales	Herpesviridae	Lymphocryptovirus	Human gammaherpesvirus 4
WTG.X;contig_78142	KM209318.1	85.629	167	20	3	100	264	1369	1205	1.05e-43	184	Phages	DNA	Viruses	unclassified	unclassified	Caudovirales	Ackermannviridae	Limestonevirus	Dickeya phage phiDP23.1
WTG.X;contig_77800	MH590571.1	76.101	159	38	0	599	757	36402	36244	5.41e-23	116	Other_virus	DNA	Viruses	unclassified	unclassified	Herpesvirales	Herpesviridae	Lymphocryptovirus	Human gammaherpesvirus 4
WTG.X;contig_77765	AF065755.1	77.054	353	68	6	2	347	446	100	1.83e-65	257	Other_virus	DNA	Viruses	unclassified	unclassified	Herpesvirales	Herpesviridae	Cytomegalovirus	Cercopithecine betaherpesvirus 5
WTG.X;contig_78165	MH590409.1	70.952	210	57	2	17	224	158252	158459	1.35e-19	104	Other_virus	DNA	Viruses	unclassified	unclassified	Herpesvirales	Herpesviridae	Lymphocryptovirus	Human gammaherpesvirus 4
WTG.X;contig_78147	AF191073.1	73.81	294	68	4	8	300	1009	1294	6.7e-41	175	Other_virus	DNA	Viruses	unclassified	unclassified	Herpesvirales	Herpesviridae	Cytomegalovirus	Cercopithecine betaherpesvirus 5
WTG.X;contig_78349	K02606.1	71.756	131	26	3	117	236	662	792	2.07e-08	67.1	Other_virus	DNA	Viruses	unclassified	unclassified	unclassified	Polyomaviridae	Betapolyomavirus	Macaca mulatta polyomavirus 1
WTG.X;contig_78399	MH590409.1	69.38	258	74	3	14	269	157037	157291	1.63e-18	101	Other_virus	DNA	Viruses	unclassified	unclassified	Herpesvirales	Herpesviridae	Lymphocryptovirus	Human gammaherpesvirus 4
WTG.X;contig_78160	U37066.1	73.636	110	20	4	388	489	3176	3068	6.54e-06	59	Other_virus	RNA	Viruses	unclassified	unclassified	Ortervirales	Retroviridae	unclassified	Human endogenous retrovirus
WTG.X;contig_78270	U37066.1	74	100	15	3	99	187	3171	3072	1.65e-06	60.8	Other_virus	RNA	Viruses	unclassified	unclassified	Ortervirales	Retroviridae	unclassified	Human endogenous retrovirus
WTG.X;contig_78496	AF191073.1	74.203	345	66	11	149	479	544	879	2.9e-46	193	Other_virus	DNA	Viruses	unclassified	unclassified	Herpesvirales	Herpesviridae	Cytomegalovirus	Cercopithecine betaherpesvirus 5
WTG.X;contig_78545	KM209318.1	78.173	197	37	5	143	336	725	532	9.14e-32	145	Phages	DNA	Viruses	unclassified	unclassified	Caudovirales	Ackermannviridae	Limestonevirus	Dickeya phage phiDP23.1
WTG.X;contig_78558	KM209318.1	76.879	173	34	4	103	271	578	748	1.5e-24	120	Phages	DNA	Viruses	unclassified	unclassified	Caudovirales	Ackermannviridae	Limestonevirus	Dickeya phage phiDP23.1
WTG.X;contig_78732	K02606.1	77.202	193	21	6	543	728	747	571	3.09e-31	144	Other_virus	DNA	Viruses	unclassified	unclassified	unclassified	Polyomaviridae	Betapolyomavirus	Macaca mulatta polyomavirus 1
WTG.X;contig_78954	MH590409.1	78.109	201	43	1	15	214	156252	156452	7.15e-37	162	Other_virus	DNA	Viruses	unclassified	unclassified	Herpesvirales	Herpesviridae	Lymphocryptovirus	Human gammaherpesvirus 4
WTG.X;contig_78568	MH078547.1	73.81	126	24	3	73	192	145	267	1.39e-10	74.3	Other_virus	RNA	Viruses	unclassified	unclassified	Ortervirales	Retroviridae	Lentivirus	Human immunodeficiency virus 1
WTG.X;contig_78514	D00735.1	74.286	105	16	4	39	132	1054	950	8.48e-07	60.8	Other_virus	DNA	Viruses	unclassified	unclassified	unclassified	Papillomaviridae	Alphapapillomavirus	Alphapapillomavirus 9
WTG.X;contig_78451	HE984515.1	74.528	106	21	3	86	185	87	192	2.64e-07	62.6	Other_virus	DNA	Viruses	unclassified	unclassified	unclassified	Papillomaviridae	Alphapapillomavirus	Alphapapillomavirus 9
WTG.X;contig_78204	MF681664.1	72.515	171	47	0	290	460	4570	4400	2.95e-17	97.8	Other_virus	RNA	Viruses	unclassified	unclassified	Ortervirales	Retroviridae	Gammaretrovirus	Feline leukemia virus
WTG.X;contig_79160	MH590571.1	70.466	193	56	1	155	346	35909	36101	3.44e-15	90.6	Other_virus	DNA	Viruses	unclassified	unclassified	Herpesvirales	Herpesviridae	Lymphocryptovirus	Human gammaherpesvirus 4
WTG.X;contig_79202	MH590409.1	71.5	200	57	0	21	220	157296	157495	2.91e-20	106	Other_virus	DNA	Viruses	unclassified	unclassified	Herpesvirales	Herpesviridae	Lymphocryptovirus	Human gammaherpesvirus 4
WTG.X;contig_79246	MH590571.1	72.414	116	30	1	556	671	35414	35301	5.57e-07	63.5	Other_virus	DNA	Viruses	unclassified	unclassified	Herpesvirales	Herpesviridae	Lymphocryptovirus	Human gammaherpesvirus 4
WTG.X;contig_79146	KM209255.1	73.171	123	25	5	2	117	3510	3389	4.03e-06	59	Phages	DNA	Viruses	unclassified	unclassified	Caudovirales	Ackermannviridae	Limestonevirus	Dickeya phage phiDP10.3
WTG.X;contig_79257	K02606.1	87.611	113	11	3	55	166	662	772	8.79e-28	131	Other_virus	DNA	Viruses	unclassified	unclassified	unclassified	Polyomaviridae	Betapolyomavirus	Macaca mulatta polyomavirus 1
WTG.X;contig_78243	MF681664.1	75.439	171	41	1	100	269	4570	4400	1.73e-23	116	Other_virus	RNA	Viruses	unclassified	unclassified	Ortervirales	Retroviridae	Gammaretrovirus	Feline leukemia virus
WTG.X;contig_79278	MH590571.1	81.503	173	30	2	172	343	34702	34531	1.09e-37	163	Other_virus	DNA	Viruses	unclassified	unclassified	Herpesvirales	Herpesviridae	Lymphocryptovirus	Human gammaherpesvirus 4
WTG.X;contig_79084	KT156674.1	71.488	242	63	2	21	259	2548	2786	3.51e-25	123	Other_virus	RNA	Viruses	unclassified	unclassified	Ortervirales	Retroviridae	Alpharetrovirus	Avian leukosis virus
WTG.X;contig_79240	KR093631.1	65.731	499	154	7	6	494	3242	2751	2.15e-22	113	Phages	DNA	Viruses	unclassified	unclassified	Caudovirales	Siphoviridae	unclassified	Moraxella phage Mcat7
WTG.X;contig_79281	AF191073.1	88.235	102	12	0	117	218	3172	3071	9.5e-28	131	Other_virus	DNA	Viruses	unclassified	unclassified	Herpesvirales	Herpesviridae	Cytomegalovirus	Cercopithecine betaherpesvirus 5
WTG.X;contig_79463	AF053745.1	71.111	225	61	2	6	228	3013	2791	8.65e-21	108	Other_virus	RNA	Viruses	unclassified	unclassified	Ortervirales	Retroviridae	Gammaretrovirus	Murine leukemia virus
WTG.X;contig_79469	K02606.1	81.188	101	19	0	483	583	662	762	2.09e-17	97.8	Other_virus	DNA	Viruses	unclassified	unclassified	unclassified	Polyomaviridae	Betapolyomavirus	Macaca mulatta polyomavirus 1
WTG.X;contig_79566	MH590571.1	72.258	155	43	0	9	163	36402	36248	2.49e-14	86.9	Other_virus	DNA	Viruses	unclassified	unclassified	Herpesvirales	Herpesviridae	Lymphocryptovirus	Human gammaherpesvirus 4
WTG.X;contig_79313	MH590571.1	77.049	122	27	1	17	137	36221	36342	5.51e-16	91.5	Other_virus	DNA	Viruses	unclassified	unclassified	Herpesvirales	Herpesviridae	Lymphocryptovirus	Human gammaherpesvirus 4
WTG.X;contig_79428	MH590409.1	67.698	291	89	3	86	371	158062	158352	2.3e-16	94.2	Other_virus	DNA	Viruses	unclassified	unclassified	Herpesvirales	Herpesviridae	Lymphocryptovirus	Human gammaherpesvirus 4
WTG.X;contig_79593	MH590571.1	72.5	200	53	2	599	797	36127	36325	7.1e-20	106	Other_virus	DNA	Viruses	unclassified	unclassified	Herpesvirales	Herpesviridae	Lymphocryptovirus	Human gammaherpesvirus 4
WTG.X;contig_79588	MH590409.1	72.662	139	38	0	769	907	158383	158245	2.58e-12	80.6	Other_virus	DNA	Viruses	unclassified	unclassified	Herpesvirales	Herpesviridae	Lymphocryptovirus	Human gammaherpesvirus 4
WTG.X;contig_79487	KM209277.1	90.909	110	10	0	55	164	1178	1069	6.1e-35	154	Phages	DNA	Viruses	unclassified	unclassified	Caudovirales	Ackermannviridae	Limestonevirus	Dickeya phage phiDP23.1
WTG.X;contig_79811	KM209318.1	77.5	200	41	4	251	448	1090	1287	1.15e-31	144	Phages	DNA	Viruses	unclassified	unclassified	Caudovirales	Ackermannviridae	Limestonevirus	Dickeya phage phiDP23.1
WTG.X;contig_79819	K02606.1	76.168	214	31	6	112	323	563	758	8.24e-33	148	Other_virus	DNA	Viruses	unclassified	unclassified	unclassified	Polyomaviridae	Betapolyomavirus	Macaca mulatta polyomavirus 1
WTG.X;contig_80260	K02606.1	73.214	168	31	5	1	167	735	581	7.07e-16	91.5	Other_virus	DNA	Viruses	unclassified	unclassified	unclassified	Polyomaviridae	Betapolyomavirus	Macaca mulatta polyomavirus 1
WTG.X;contig_80336	MH590409.1	71.831	355	100	0	1	355	156750	156396	1.05e-45	191	Other_virus	DNA	Viruses	unclassified	unclassified	Herpesvirales	Herpesviridae	Lymphocryptovirus	Human gammaherpesvirus 4
WTG.X;contig_79807	KY094066.1	74.038	104	18	1	343	437	8512	8615	2.71e-09	70.7	Other_virus	DNA	Viruses	unclassified	unclassified	unclassified	Poxviridae	unclassified	BeAn 58058 virus
WTG.X;contig_80333	KY094066.1	73.585	106	20	3	308	405	8616	8511	3.55e-06	59.9	Other_virus	DNA	Viruses	unclassified	unclassified	unclassified	Poxviridae	unclassified	BeAn 58058 virus
WTG.X;contig_80373	MH590409.1	71.429	469	122	3	1	457	156750	156282	8.59e-61	242	Other_virus	DNA	Viruses	unclassified	unclassified	Herpesvirales	Herpesviridae	Lymphocryptovirus	Human gammaherpesvirus 4
WTG.X;contig_80355	AF065724.1	73.653	167	28	9	1	156	248	409	2.1e-11	77.9	Other_virus	DNA	Viruses	unclassified	unclassified	Herpesvirales	Herpesviridae	Cytomegalovirus	Cercopithecine betaherpesvirus 5
WTG.X;contig_80673	K02606.1	70.157	191	31	5	206	390	582	752	4.22e-15	89.7	Other_virus	DNA	Viruses	unclassified	unclassified	unclassified	Polyomaviridae	Betapolyomavirus	Macaca mulatta polyomavirus 1
WTG.X;contig_80365	AF001075.1	82.845	239	41	0	17	255	754	992	1.15e-62	247	Other_virus	RNA	Viruses	unclassified	unclassified	Ortervirales	Retroviridae	Alpharetrovirus	Avian sarcoma virus
WTG.X;contig_80771	MH590409.1	68.116	345	97	7	1	336	157300	157640	3.42e-21	109	Other_virus	DNA	Viruses	unclassified	unclassified	Herpesvirales	Herpesviridae	Lymphocryptovirus	Human gammaherpesvirus 4
WTG.X;contig_80752	MH590409.1	66.667	330	106	2	99	425	157386	157714	1.33e-16	95.1	Other_virus	DNA	Viruses	unclassified	unclassified	Herpesvirales	Herpesviridae	Lymphocryptovirus	Human gammaherpesvirus 4
WTG.X;contig_79568	LN680393.2	71.3	223	56	5	73	292	1711	1928	4.37e-18	99.6	Other_virus	RNA	Viruses	unclassified	unclassified	unclassified	Partitiviridae	unclassified	Pittosporum cryptic virus-1
WTG.X;contig_80111	D00735.1	73.913	138	23	6	707	834	922	1056	1.53e-09	72.5	Other_virus	DNA	Viruses	unclassified	unclassified	unclassified	Papillomaviridae	Alphapapillomavirus	Alphapapillomavirus 9
WTG.X;contig_80500	KR093640.1	79.71	138	28	0	153	290	3920	3783	9.83e-26	123	Phages	DNA	Viruses	unclassified	unclassified	Caudovirales	Siphoviridae	unclassified	Moraxella phage Mcat16
WTG.X;contig_81049	MH590571.1	73.171	123	33	0	2	124	36403	36281	2.15e-10	74.3	Other_virus	DNA	Viruses	unclassified	unclassified	Herpesvirales	Herpesviridae	Lymphocryptovirus	Human gammaherpesvirus 4
WTG.X;contig_80674	MH078547.1	74.038	104	16	3	9	102	161	263	3.53e-07	63.5	Other_virus	RNA	Viruses	unclassified	unclassified	Ortervirales	Retroviridae	Lentivirus	Human immunodeficiency virus 1
WTG.X;contig_81064	MH590409.1	68.148	405	122	3	564	961	157920	158324	3.37e-31	143	Other_virus	DNA	Viruses	unclassified	unclassified	Herpesvirales	Herpesviridae	Lymphocryptovirus	Human gammaherpesvirus 4
WTG.X;contig_80851	MH590409.1	66.104	711	212	8	305	990	157011	157717	7.24e-45	189	Other_virus	DNA	Viruses	unclassified	unclassified	Herpesvirales	Herpesviridae	Lymphocryptovirus	Human gammaherpesvirus 4
WTG.X;contig_81013	D00735.1	76.19	105	16	3	135	231	951	1054	7.6e-10	72.5	Other_virus	DNA	Viruses	unclassified	unclassified	unclassified	Papillomaviridae	Alphapapillomavirus	Alphapapillomavirus 9
WTG.X;contig_80793	D00735.1	77.679	112	15	4	645	746	1068	957	2.31e-12	81.5	Other_virus	DNA	Viruses	unclassified	unclassified	unclassified	Papillomaviridae	Alphapapillomavirus	Alphapapillomavirus 9
WTG.X;contig_81197	MF994819.1	76.19	126	28	2	387	512	131787	131910	3.81e-14	86	Other_virus	DNA	Viruses	unclassified	unclassified	Herpesvirales	Herpesviridae	Roseolovirus	Human betaherpesvirus 6A
WTG.X;contig_81318	AF191073.1	75.735	136	26	3	327	458	1945	1813	2.36e-15	90.6	Other_virus	DNA	Viruses	unclassified	unclassified	Herpesvirales	Herpesviridae	Cytomegalovirus	Cercopithecine betaherpesvirus 5
WTG.X;contig_81955	V01541.1	91.932	409	33	0	1	409	4146	3738	1.48e-165	590	Other_virus	RNA	Viruses	unclassified	unclassified	Ortervirales	Retroviridae	Gammaretrovirus	Abelson murine leukemia virus
WTG.X;contig_81922	MN905546.1	82.843	204	33	2	662	864	190396	190194	3.1e-49	204	Phages	DNA	Viruses	unclassified	unclassified	Caudovirales	Myoviridae	unclassified	Pseudomonas phage PN05
WTG.X;contig_81497	NC_041925.1	98.621	145	2	0	166	310	13781	13637	2.75e-64	253	Phages	DNA	Viruses	unclassified	unclassified	Caudovirales	Siphoviridae	Nonanavirus	Proteus phage VB_PmiS-Isfahan
WTG.X;contig_81074	MH590409.1	68.339	319	100	1	542	859	157228	156910	1.1e-23	118	Other_virus	DNA	Viruses	unclassified	unclassified	Herpesvirales	Herpesviridae	Lymphocryptovirus	Human gammaherpesvirus 4
WTG.X;contig_81002	MH590409.1	68.561	264	80	1	6	266	158103	158366	4.43e-19	102	Other_virus	DNA	Viruses	unclassified	unclassified	Herpesvirales	Herpesviridae	Lymphocryptovirus	Human gammaherpesvirus 4
WTG.X;contig_81803	MG745875.1	69.737	152	42	2	522	671	79625	79476	5.58e-07	62.6	Other_virus	DNA	Viruses	unclassified	unclassified	unclassified	Mimiviridae	unclassified	Namao virus
WTG.X;contig_81202	MH590571.1	75.362	276	66	2	272	545	36402	36127	5.12e-44	185	Other_virus	DNA	Viruses	unclassified	unclassified	Herpesvirales	Herpesviridae	Lymphocryptovirus	Human gammaherpesvirus 4
WTG.X;contig_81165	MH590571.1	70.577	520	148	5	422	938	35885	36402	1.78e-58	233	Other_virus	DNA	Viruses	unclassified	unclassified	Herpesvirales	Herpesviridae	Lymphocryptovirus	Human gammaherpesvirus 4
WTG.X;contig_82366	MH590409.1	68.208	173	47	1	409	581	157313	157149	1.05e-08	68	Other_virus	DNA	Viruses	unclassified	unclassified	Herpesvirales	Herpesviridae	Lymphocryptovirus	Human gammaherpesvirus 4
WTG.X;contig_82529	MH320556.1	71.186	118	34	0	221	338	82596	82479	1.16e-06	60.8	Other_virus	DNA	Viruses	unclassified	unclassified	unclassified	Poxviridae	Molluscipoxvirus	Molluscum contagiosum virus
WTG.X;contig_82554	MH590571.1	71.103	263	57	6	158	405	36062	36320	1e-25	124	Other_virus	DNA	Viruses	unclassified	unclassified	Herpesvirales	Herpesviridae	Lymphocryptovirus	Human gammaherpesvirus 4
WTG.X;contig_82603	MH590571.1	72.515	171	47	0	69	239	36342	36172	2.65e-17	97.8	Other_virus	DNA	Viruses	unclassified	unclassified	Herpesvirales	Herpesviridae	Lymphocryptovirus	Human gammaherpesvirus 4
WTG.X;contig_82336	MH590409.1	69.792	192	51	5	151	336	158344	158154	2.4e-09	70.7	Other_virus	DNA	Viruses	unclassified	unclassified	Herpesvirales	Herpesviridae	Lymphocryptovirus	Human gammaherpesvirus 4
WTG.X;contig_82249	MH590409.1	67.757	428	130	7	8	431	156381	156804	8.77e-27	127	Other_virus	DNA	Viruses	unclassified	unclassified	Herpesvirales	Herpesviridae	Lymphocryptovirus	Human gammaherpesvirus 4
WTG.X;contig_82442	MH590571.1	77.128	188	43	0	352	539	36342	36155	4.07e-32	146	Other_virus	DNA	Viruses	unclassified	unclassified	Herpesvirales	Herpesviridae	Lymphocryptovirus	Human gammaherpesvirus 4
WTG.X;contig_82592	KJ705001.1	69.54	174	53	0	238	411	20500	20327	5.48e-11	76.1	Other_virus	DNA	Viruses	unclassified	unclassified	Herpesvirales	Herpesviridae	Macavirus	Bovine gammaherpesvirus 6
WTG.X;contig_82472	MK500568.1	70.968	124	36	0	4	127	51463	51340	3.46e-07	62.6	Other_virus	DNA	Viruses	unclassified	unclassified	unclassified	Pithoviridae	unclassified	Pithovirus LCPAC304
WTG.X;contig_82074	K02606.1	84.545	110	16	1	326	434	780	671	4.76e-24	119	Other_virus	DNA	Viruses	unclassified	unclassified	unclassified	Polyomaviridae	Betapolyomavirus	Macaca mulatta polyomavirus 1
WTG.X;contig_83123	KY094066.1	75.238	105	18	2	211	308	8512	8615	1.02e-09	71.6	Other_virus	DNA	Viruses	unclassified	unclassified	unclassified	Poxviridae	unclassified	BeAn 58058 virus
WTG.X;contig_82830	Y17832.2	70.303	165	38	5	179	333	236	399	7.01e-08	65.3	Other_virus	RNA	Viruses	unclassified	unclassified	Ortervirales	Retroviridae	unclassified	Human endogenous retrovirus K
WTG.X;contig_82971	NC_038428.1	68.815	481	144	3	1	478	8147	8624	1.83e-43	184	Other_virus	RNA	Viruses	unclassified	unclassified	unclassified	Flaviviridae	Hepacivirus	Hepacivirus I
WTG.X;contig_82905	K01643.1	86.131	137	18	1	1	136	1881	1745	3.74e-36	159	Other_virus	RNA	Viruses	unclassified	unclassified	Ortervirales	Retroviridae	Gammaretrovirus	Feline leukemia virus
WTG.X;contig_83038	MH590409.1	66.366	333	108	2	15	344	158073	158404	7.42e-17	95.1	Other_virus	DNA	Viruses	unclassified	unclassified	Herpesvirales	Herpesviridae	Lymphocryptovirus	Human gammaherpesvirus 4
WTG.X;contig_83219	MH590409.1	89.431	123	13	0	184	306	158366	158488	7.38e-40	170	Other_virus	DNA	Viruses	unclassified	unclassified	Herpesvirales	Herpesviridae	Lymphocryptovirus	Human gammaherpesvirus 4
WTG.X;contig_82941	K02606.1	82	100	16	1	158	257	662	759	1.48e-17	97.8	Other_virus	DNA	Viruses	unclassified	unclassified	unclassified	Polyomaviridae	Betapolyomavirus	Macaca mulatta polyomavirus 1
WTG.X;contig_83272	K02606.1	75.912	137	15	8	372	492	715	581	6.08e-12	79.7	Other_virus	DNA	Viruses	unclassified	unclassified	unclassified	Polyomaviridae	Betapolyomavirus	Macaca mulatta polyomavirus 1
WTG.X;contig_83059	MH590409.1	70.796	113	33	0	392	504	158407	158295	4.75e-06	59	Other_virus	DNA	Viruses	unclassified	unclassified	Herpesvirales	Herpesviridae	Lymphocryptovirus	Human gammaherpesvirus 4
WTG.X;contig_82715	MH590409.1	73.394	109	27	1	68	174	158245	158353	1.73e-07	64.4	Other_virus	DNA	Viruses	unclassified	unclassified	Herpesvirales	Herpesviridae	Lymphocryptovirus	Human gammaherpesvirus 4
WTG.X;contig_83121	MH590409.1	67.932	237	74	2	341	576	158229	158464	1.32e-13	84.2	Other_virus	DNA	Viruses	unclassified	unclassified	Herpesvirales	Herpesviridae	Lymphocryptovirus	Human gammaherpesvirus 4
WTG.X;contig_82962	HE984542.1	75.248	101	16	4	403	496	195	97	2.26e-06	60.8	Other_virus	DNA	Viruses	unclassified	unclassified	unclassified	Papillomaviridae	Alphapapillomavirus	Alphapapillomavirus 9
WTG.X;contig_83278	KM209318.1	73.333	210	49	5	370	576	996	1201	9.53e-22	111	Phages	DNA	Viruses	unclassified	unclassified	Caudovirales	Ackermannviridae	Limestonevirus	Dickeya phage phiDP23.1
WTG.X;contig_83782	MK383886.1	74.038	104	17	3	278	381	4691	4598	4.68e-07	62.6	Other_virus	RNA	Viruses	unclassified	unclassified	Ortervirales	Retroviridae	Lentivirus	Human immunodeficiency virus 1
WTG.X;contig_83918	MH590409.1	68.862	334	100	2	154	485	156727	156396	2.77e-27	130	Other_virus	DNA	Viruses	unclassified	unclassified	Herpesvirales	Herpesviridae	Lymphocryptovirus	Human gammaherpesvirus 4
WTG.X;contig_83407	MH590409.1	68.811	513	152	3	38	550	157541	157037	3.64e-48	200	Other_virus	DNA	Viruses	unclassified	unclassified	Herpesvirales	Herpesviridae	Lymphocryptovirus	Human gammaherpesvirus 4
WTG.X;contig_83426	MK500444.1	67.98	203	63	2	117	318	8593	8392	4.46e-08	67.1	Other_virus	DNA	Viruses	unclassified	unclassified	unclassified	Pithoviridae	unclassified	Pithovirus LCPAC101
WTG.X;contig_83711	K02606.1	80.18	111	19	1	737	844	661	771	2.55e-18	100	Other_virus	DNA	Viruses	unclassified	unclassified	unclassified	Polyomaviridae	Betapolyomavirus	Macaca mulatta polyomavirus 1
WTG.X;contig_83487	AF191073.1	73.381	139	32	3	179	314	514	650	3.47e-11	76.1	Other_virus	DNA	Viruses	unclassified	unclassified	Herpesvirales	Herpesviridae	Cytomegalovirus	Cercopithecine betaherpesvirus 5
WTG.X;contig_83287	M18041.1	79.381	194	40	0	124	317	572	379	5.84e-40	170	Other_virus	RNA	Viruses	unclassified	unclassified	Ortervirales	Retroviridae	Alpharetrovirus	Avian carcinoma virus
WTG.X;contig_83559	M80675.1	95.618	251	11	0	8	258	2433	2183	6.37e-110	404	Other_virus	RNA	Viruses	unclassified	unclassified	Ortervirales	Retroviridae	unclassified	AKT8 retrovirus
WTG.X;contig_83865	KY963370.1	74.783	115	19	4	229	342	30561	30456	6.08e-09	68.9	Phages	DNA	Viruses	unclassified	unclassified	Caudovirales	Siphoviridae	Wbetavirus	Bacillus phage Negev_SA
WTG.X;contig_84007	KU749311.1	72.586	321	88	0	253	573	48721	48401	1.7e-43	183	Other_virus	DNA	Viruses	unclassified	unclassified	unclassified	Poxviridae	Orthopoxvirus	Volepox virus
WTG.X;contig_83946	KM209318.1	73.846	130	29	3	79	203	819	690	1.51e-10	73.4	Phages	DNA	Viruses	unclassified	unclassified	Caudovirales	Ackermannviridae	Limestonevirus	Dickeya phage phiDP23.1
WTG.X;contig_83533	JQ951958.1	73.154	149	38	2	17	164	133	280	3.21e-13	82.4	Other_virus	RNA	Viruses	unclassified	unclassified	Ortervirales	Retroviridae	Gammaretrovirus	Bat gammaretrovirus
WTG.X;contig_83951	U27241.1	70.482	166	36	7	79	233	1060	1223	6.09e-06	59.9	Other_virus	RNA	Viruses	unclassified	unclassified	Ortervirales	Retroviridae	unclassified	Human endogenous retrovirus
WTG.X;contig_84099	K02606.1	80	105	19	1	446	550	766	664	2.83e-16	93.3	Other_virus	DNA	Viruses	unclassified	unclassified	unclassified	Polyomaviridae	Betapolyomavirus	Macaca mulatta polyomavirus 1
WTG.X;contig_84452	KM209277.1	81.373	102	13	4	411	509	339	437	3.07e-14	86.9	Phages	DNA	Viruses	unclassified	unclassified	Caudovirales	Ackermannviridae	Limestonevirus	Dickeya phage phiDP23.1
WTG.X;contig_84256	MK071983.1	66.792	265	77	5	250	512	152640	152895	2.78e-09	69.8	Other_virus	DNA	Viruses	unclassified	unclassified	unclassified	Mimiviridae	unclassified	Terrestrivirus sp.
WTG.X;contig_84282	K01691.1	72.679	560	153	0	143	702	339	898	1.73e-84	321	Other_virus	RNA	Viruses	unclassified	unclassified	Ortervirales	Retroviridae	Gammaretrovirus	Moloney murine sarcoma virus
WTG.X;contig_84306	AJ000891.1	85.036	274	41	0	79	352	288	15	1.61e-81	310	Other_virus	RNA	Viruses	unclassified	unclassified	unclassified	Flaviviridae	Hepacivirus	Hepacivirus C
WTG.X;contig_84280	MH590571.1	72.624	263	68	1	2	260	36405	36143	4.6e-33	150	Other_virus	DNA	Viruses	unclassified	unclassified	Herpesvirales	Herpesviridae	Lymphocryptovirus	Human gammaherpesvirus 4
WTG.X;contig_84267	MH590571.1	70.968	186	48	1	297	476	36342	36157	1.97e-16	94.2	Other_virus	DNA	Viruses	unclassified	unclassified	Herpesvirales	Herpesviridae	Lymphocryptovirus	Human gammaherpesvirus 4
WTG.X;contig_84149	KC815311.1	68.75	224	61	6	721	936	2699	2477	5.18e-09	70.7	Other_virus	RNA	Viruses	unclassified	unclassified	unclassified	Flaviviridae	Pegivirus	Pegivirus J
WTG.X;contig_84278	MK458169.1	72.8	125	32	2	87	210	8705	8828	2.96e-08	66.2	Other_virus	RNA	Viruses	unclassified	unclassified	Ortervirales	Retroviridae	Lentivirus	Human immunodeficiency virus 1
WTG.X;contig_84217	D00735.1	76.415	106	16	3	140	237	951	1055	2.17e-10	74.3	Other_virus	DNA	Viruses	unclassified	unclassified	unclassified	Papillomaviridae	Alphapapillomavirus	Alphapapillomavirus 9
WTG.X;contig_84510	K02606.1	90.476	105	8	2	252	354	766	662	5.07e-30	138	Other_virus	DNA	Viruses	unclassified	unclassified	unclassified	Polyomaviridae	Betapolyomavirus	Macaca mulatta polyomavirus 1
WTG.X;contig_84654	MN905546.1	83.333	132	21	1	42	172	189256	189387	1.46e-29	136	Phages	DNA	Viruses	unclassified	unclassified	Caudovirales	Myoviridae	unclassified	Pseudomonas phage PN05
WTG.X;contig_84641	HE984515.1	74.107	112	12	6	38	132	222	111	7.48e-07	60.8	Other_virus	DNA	Viruses	unclassified	unclassified	unclassified	Papillomaviridae	Alphapapillomavirus	Alphapapillomavirus 9
WTG.X;contig_84896	KM209255.1	68.224	214	68	0	1	214	3463	3676	1.49e-12	80.6	Phages	DNA	Viruses	unclassified	unclassified	Caudovirales	Ackermannviridae	Limestonevirus	Dickeya phage phiDP10.3
WTG.X;contig_84857	MH590409.1	68.764	445	131	6	322	760	158314	157872	1.28e-35	159	Other_virus	DNA	Viruses	unclassified	unclassified	Herpesvirales	Herpesviridae	Lymphocryptovirus	Human gammaherpesvirus 4
WTG.X;contig_84607	AF191073.1	86.614	127	16	1	6	132	3020	2895	2.53e-33	150	Other_virus	DNA	Viruses	unclassified	unclassified	Herpesvirales	Herpesviridae	Cytomegalovirus	Cercopithecine betaherpesvirus 5
WTG.X;contig_84926	AF191073.1	91.304	138	12	0	315	452	654	517	2.3e-47	196	Other_virus	DNA	Viruses	unclassified	unclassified	Herpesvirales	Herpesviridae	Cytomegalovirus	Cercopithecine betaherpesvirus 5
WTG.X;contig_84751	AF191073.1	92.308	117	9	0	219	335	3008	2892	1.05e-39	171	Other_virus	DNA	Viruses	unclassified	unclassified	Herpesvirales	Herpesviridae	Cytomegalovirus	Cercopithecine betaherpesvirus 5
WTG.X;contig_84798	AF191073.1	91.818	110	9	0	1	110	2987	2878	5.49e-36	159	Other_virus	DNA	Viruses	unclassified	unclassified	Herpesvirales	Herpesviridae	Cytomegalovirus	Cercopithecine betaherpesvirus 5
WTG.X;contig_84887	AF191073.1	72.993	137	30	6	464	596	578	711	1.84e-06	60.8	Other_virus	DNA	Viruses	unclassified	unclassified	Herpesvirales	Herpesviridae	Cytomegalovirus	Cercopithecine betaherpesvirus 5
WTG.X;contig_85122	AF191073.1	81.595	163	30	0	181	343	543	705	1.11e-36	159	Other_virus	DNA	Viruses	unclassified	unclassified	Herpesvirales	Herpesviridae	Cytomegalovirus	Cercopithecine betaherpesvirus 5
WTG.X;contig_85383	K02606.1	90.476	105	8	1	51	153	766	662	9.26e-31	142	Other_virus	DNA	Viruses	unclassified	unclassified	unclassified	Polyomaviridae	Betapolyomavirus	Macaca mulatta polyomavirus 1
WTG.X;contig_85399	AF065756.1	79.245	106	18	2	46	149	296	399	6.79e-15	87.8	Other_virus	DNA	Viruses	unclassified	unclassified	Herpesvirales	Herpesviridae	Cytomegalovirus	Cercopithecine betaherpesvirus 5
WTG.X;contig_85347	KM359505.1	71.141	149	34	2	588	730	137224	137079	8.6e-11	75.2	Phages	DNA	Viruses	unclassified	unclassified	Caudovirales	Myoviridae	unclassified	Prochlorococcus phage P-TIM68
WTG.X;contig_85509	K02606.1	79.245	106	19	2	153	256	662	766	2.87e-14	86.9	Other_virus	DNA	Viruses	unclassified	unclassified	unclassified	Polyomaviridae	Betapolyomavirus	Macaca mulatta polyomavirus 1
WTG.X;contig_85658	KM209255.1	72.953	403	84	6	131	527	209	592	4.22e-58	232	Phages	DNA	Viruses	unclassified	unclassified	Caudovirales	Ackermannviridae	Limestonevirus	Dickeya phage phiDP10.3
WTG.X;contig_84508	MK250089.1	73.043	230	55	6	321	545	62328	62555	8.51e-23	115	Other_virus	DNA	Viruses	unclassified	unclassified	unclassified	Mimiviridae	unclassified	Mimiviridae sp. ChoanoV1
WTG.X;contig_85949	KM209318.1	74.302	179	42	1	163	341	950	776	7.81e-23	115	Phages	DNA	Viruses	unclassified	unclassified	Caudovirales	Ackermannviridae	Limestonevirus	Dickeya phage phiDP23.1
WTG.X;contig_85404	AJ289710.2	75	100	16	4	10	102	3207	3304	3.04e-06	59	Other_virus	RNA	Viruses	unclassified	unclassified	Ortervirales	Retroviridae	unclassified	Human endogenous retrovirus H
WTG.X;contig_86218	AF191073.1	80.405	148	28	1	93	239	1233	1086	1.52e-29	136	Other_virus	DNA	Viruses	unclassified	unclassified	Herpesvirales	Herpesviridae	Cytomegalovirus	Cercopithecine betaherpesvirus 5
WTG.X;contig_86276	MH590571.1	78.226	124	27	0	1	124	36190	36313	4.64e-19	103	Other_virus	DNA	Viruses	unclassified	unclassified	Herpesvirales	Herpesviridae	Lymphocryptovirus	Human gammaherpesvirus 4
WTG.X;contig_86130	MK040728.1	72.642	106	21	2	80	178	5551	5447	4.02e-06	59.9	Other_virus	RNA	Viruses	unclassified	unclassified	Ortervirales	Retroviridae	Gammaretrovirus	Flying-fox retrovirus
WTG.X;contig_85695	X00740.1	79.839	124	24	1	145	268	60	182	8.59e-21	108	Other_virus	RNA	Viruses	unclassified	unclassified	Ortervirales	Retroviridae	Gammaretrovirus	Moloney murine sarcoma virus
WTG.X;contig_85853	X00255.1	81.287	171	28	2	5	174	1442	1275	9.7e-37	159	Other_virus	RNA	Viruses	unclassified	unclassified	Ortervirales	Retroviridae	Gammaretrovirus	Feline leukemia virus
WTG.X;contig_86177	U80885.1	90.058	171	17	0	177	347	1799	1969	2.22e-58	233	Other_virus	RNA	Viruses	unclassified	unclassified	unclassified	Flaviviridae	Pestivirus	Pestivirus A
WTG.X;contig_86310	X94741.1	72.358	123	29	1	20	137	1035	1157	1.87e-09	69.8	Other_virus	DNA	Viruses	unclassified	unclassified	unclassified	Papillomaviridae	Alphapapillomavirus	Alphapapillomavirus 9
WTG.X;contig_86357	NC_038858.1	77.489	231	52	0	6	236	2558	2328	1.99e-43	183	Other_virus	RNA	Viruses	unclassified	unclassified	Ortervirales	Retroviridae	Gammaretrovirus	Finkel-Biskis-Jinkins murine sarcoma virus
WTG.X;contig_86704	MK458169.1	77.67	103	23	0	30	132	7282	7384	6.48e-13	83.3	Other_virus	RNA	Viruses	unclassified	unclassified	Ortervirales	Retroviridae	Lentivirus	Human immunodeficiency virus 1
WTG.X;contig_86848	K02606.1	70.513	156	29	3	468	607	715	561	5.01e-11	77	Other_virus	DNA	Viruses	unclassified	unclassified	unclassified	Polyomaviridae	Betapolyomavirus	Macaca mulatta polyomavirus 1
WTG.X;contig_86759	K02606.1	86.239	109	12	2	832	937	662	770	2.32e-25	123	Other_virus	DNA	Viruses	unclassified	unclassified	unclassified	Polyomaviridae	Betapolyomavirus	Macaca mulatta polyomavirus 1
WTG.X;contig_86734	MH590571.1	74.834	151	31	4	6	153	36216	36070	6.74e-16	92.4	Other_virus	DNA	Viruses	unclassified	unclassified	Herpesvirales	Herpesviridae	Lymphocryptovirus	Human gammaherpesvirus 4
WTG.X;contig_86688	MH590409.1	75.455	110	27	0	2	111	158338	158229	2.5e-11	77.9	Other_virus	DNA	Viruses	unclassified	unclassified	Herpesvirales	Herpesviridae	Lymphocryptovirus	Human gammaherpesvirus 4
WTG.X;contig_86711	MK500370.1	71.795	156	41	1	225	380	25331	25179	3.81e-13	82.4	Other_virus	DNA	Viruses	unclassified	unclassified	unclassified	Marseilleviridae	unclassified	Marseillevirus LCMAC202
WTG.X;contig_86624	K02606.1	76.842	190	24	8	5	193	751	581	8.07e-27	127	Other_virus	DNA	Viruses	unclassified	unclassified	unclassified	Polyomaviridae	Betapolyomavirus	Macaca mulatta polyomavirus 1
WTG.X;contig_86369	MH590571.1	77.778	198	44	0	1	198	36324	36127	1.68e-36	159	Other_virus	DNA	Viruses	unclassified	unclassified	Herpesvirales	Herpesviridae	Lymphocryptovirus	Human gammaherpesvirus 4
WTG.X;contig_86577	MH590571.1	77.67	206	46	0	1	206	36332	36127	4.85e-38	165	Other_virus	DNA	Viruses	unclassified	unclassified	Herpesvirales	Herpesviridae	Lymphocryptovirus	Human gammaherpesvirus 4
WTG.X;contig_87142	D00735.1	75.652	115	17	5	840	945	946	1058	5.08e-09	69.8	Other_virus	DNA	Viruses	unclassified	unclassified	unclassified	Papillomaviridae	Alphapapillomavirus	Alphapapillomavirus 9
WTG.X;contig_87269	MK071981.1	70.199	151	41	3	156	304	46723	46871	8.72e-07	60.8	Other_virus	DNA	Viruses	unclassified	unclassified	unclassified	Mimiviridae	unclassified	Terrestrivirus sp.
WTG.X;contig_87228	MH590409.1	73.276	116	31	0	164	279	158410	158295	1.38e-10	73.4	Other_virus	DNA	Viruses	unclassified	unclassified	Herpesvirales	Herpesviridae	Lymphocryptovirus	Human gammaherpesvirus 4
WTG.X;contig_87203	K02606.1	76.923	182	27	6	36	213	751	581	3.31e-26	126	Other_virus	DNA	Viruses	unclassified	unclassified	unclassified	Polyomaviridae	Betapolyomavirus	Macaca mulatta polyomavirus 1
WTG.X;contig_86853	MK500370.1	74.39	246	61	2	220	464	6077	5833	3.2e-34	153	Other_virus	DNA	Viruses	unclassified	unclassified	unclassified	Marseilleviridae	unclassified	Marseillevirus LCMAC202
WTG.X;contig_87117	MH590571.1	77.033	209	47	1	129	336	36342	36134	1.05e-35	158	Other_virus	DNA	Viruses	unclassified	unclassified	Herpesvirales	Herpesviridae	Lymphocryptovirus	Human gammaherpesvirus 4
WTG.X;contig_87059	AF191073.1	83.083	266	39	3	283	546	2895	3156	1.54e-69	269	Other_virus	DNA	Viruses	unclassified	unclassified	Herpesvirales	Herpesviridae	Cytomegalovirus	Cercopithecine betaherpesvirus 5
WTG.X;contig_87183	AF104025.1	80.09	221	10	1	238	458	1006	1192	1.24e-56	227	Other_virus	RNA	Viruses	unclassified	unclassified	unclassified	Flaviviridae	Pestivirus	Pestivirus B
WTG.X;contig_87151	KM209313.1	84.483	232	35	1	184	415	501	731	8.04e-65	253	Phages	DNA	Viruses	unclassified	unclassified	Caudovirales	Ackermannviridae	Limestonevirus	Dickeya phage phiDP23.1
WTG.X;contig_86851	NC_021858.1	70.492	183	36	10	91	266	316643	316814	3.32e-06	59	Other_virus	DNA	Viruses	unclassified	unclassified	unclassified	unclassified	Pandoravirus	Pandoravirus dulcis
WTG.X;contig_87419	AJ000892.1	78.107	169	33	2	230	396	97	263	6.91e-28	133	Other_virus	RNA	Viruses	unclassified	unclassified	unclassified	Flaviviridae	Hepacivirus	Hepacivirus C
WTG.X;contig_87496	K02606.1	74.675	154	23	4	489	640	733	594	6.66e-18	99.6	Other_virus	DNA	Viruses	unclassified	unclassified	unclassified	Polyomaviridae	Betapolyomavirus	Macaca mulatta polyomavirus 1
WTG.X;contig_87312	K02606.1	73.822	191	34	6	57	234	768	581	1.33e-20	107	Other_virus	DNA	Viruses	unclassified	unclassified	unclassified	Polyomaviridae	Betapolyomavirus	Macaca mulatta polyomavirus 1
WTG.X;contig_87326	MF994817.1	71.324	136	32	4	339	474	132703	132575	4.99e-06	59	Other_virus	DNA	Viruses	unclassified	unclassified	Herpesvirales	Herpesviridae	Roseolovirus	Human betaherpesvirus 6A
WTG.X;contig_87355	KM209318.1	78.182	165	32	3	131	295	1322	1162	2.65e-26	126	Phages	DNA	Viruses	unclassified	unclassified	Caudovirales	Ackermannviridae	Limestonevirus	Dickeya phage phiDP23.1
WTG.X;contig_87385	MH319732.1	66.825	211	46	3	521	731	12113	12299	2.97e-10	74.3	Phages	DNA	Viruses	unclassified	unclassified	Caudovirales	Myoviridae	unclassified	Marine virus AG-345-E02
WTG.X;contig_87560	MH590409.1	67.308	208	68	0	35	242	157339	157546	2.59e-09	70.7	Other_virus	DNA	Viruses	unclassified	unclassified	Herpesvirales	Herpesviridae	Lymphocryptovirus	Human gammaherpesvirus 4
WTG.X;contig_87400	MK071979.1	69.159	214	61	2	204	413	328088	327876	8.6e-14	85.1	Other_virus	DNA	Viruses	unclassified	unclassified	unclassified	Mimiviridae	unclassified	Terrestrivirus sp.
WTG.X;contig_87313	KY766069.1	73.333	105	21	1	156	253	10875	10979	2.42e-08	66.2	Other_virus	RNA	Viruses	unclassified	unclassified	unclassified	Flaviviridae	Flavivirus	Zika virus
WTG.X;contig_87959	K02606.1	75	104	23	2	158	261	127	27	1.2e-07	65.3	Other_virus	DNA	Viruses	unclassified	unclassified	unclassified	Polyomaviridae	Betapolyomavirus	Macaca mulatta polyomavirus 1
WTG.X;contig_87725	MH590409.1	69.797	394	114	3	301	690	157974	158366	2.74e-38	167	Other_virus	DNA	Viruses	unclassified	unclassified	Herpesvirales	Herpesviridae	Lymphocryptovirus	Human gammaherpesvirus 4
WTG.X;contig_88023	D00735.1	74.38	121	23	3	273	385	950	1070	3.3e-10	73.4	Other_virus	DNA	Viruses	unclassified	unclassified	unclassified	Papillomaviridae	Alphapapillomavirus	Alphapapillomavirus 9
WTG.X;contig_88263	MH590409.1	79.205	327	67	1	144	469	156162	156488	8.25e-73	281	Other_virus	DNA	Viruses	unclassified	unclassified	Herpesvirales	Herpesviridae	Lymphocryptovirus	Human gammaherpesvirus 4
WTG.X;contig_88259	MH590571.1	69.767	301	86	3	19	316	36044	36342	2.27e-26	126	Other_virus	DNA	Viruses	unclassified	unclassified	Herpesvirales	Herpesviridae	Lymphocryptovirus	Human gammaherpesvirus 4
WTG.X;contig_88052	MH590571.1	75.773	194	47	0	251	444	36342	36149	5.02e-30	139	Other_virus	DNA	Viruses	unclassified	unclassified	Herpesvirales	Herpesviridae	Lymphocryptovirus	Human gammaherpesvirus 4
WTG.X;contig_88370	MH590571.1	76.233	223	53	0	861	1083	36134	36356	3.5e-37	164	Other_virus	DNA	Viruses	unclassified	unclassified	Herpesvirales	Herpesviridae	Lymphocryptovirus	Human gammaherpesvirus 4
WTG.X;contig_88219	HE984515.1	77.451	102	17	3	188	284	93	193	5.71e-10	73.4	Other_virus	DNA	Viruses	unclassified	unclassified	unclassified	Papillomaviridae	Alphapapillomavirus	Alphapapillomavirus 9
WTG.X;contig_88303	AF191073.1	82.313	147	22	3	269	412	1381	1526	4.42e-30	139	Other_virus	DNA	Viruses	unclassified	unclassified	Herpesvirales	Herpesviridae	Cytomegalovirus	Cercopithecine betaherpesvirus 5
WTG.X;contig_87760	KY094066.1	74.038	104	20	2	20	116	8512	8615	8.86e-08	64.4	Other_virus	DNA	Viruses	unclassified	unclassified	unclassified	Poxviridae	unclassified	BeAn 58058 virus
WTG.X;contig_88293	KM209277.1	73.361	244	61	2	230	471	573	332	4.19e-31	142	Phages	DNA	Viruses	unclassified	unclassified	Caudovirales	Ackermannviridae	Limestonevirus	Dickeya phage phiDP23.1
WTG.X;contig_88348	AF065689.1	76.923	104	14	5	140	239	491	394	2.38e-08	67.1	Other_virus	DNA	Viruses	unclassified	unclassified	Herpesvirales	Herpesviridae	Cytomegalovirus	Cercopithecine betaherpesvirus 5
WTG.X;contig_88475	AF191073.1	78.774	212	44	1	200	411	2928	3138	3.21e-41	177	Other_virus	DNA	Viruses	unclassified	unclassified	Herpesvirales	Herpesviridae	Cytomegalovirus	Cercopithecine betaherpesvirus 5
WTG.X;contig_88465	D55717.1	82.197	264	47	0	18	281	1627	1364	3.96e-68	265	Other_virus	RNA	Viruses	unclassified	unclassified	unclassified	Reoviridae	Rotavirus	Rotavirus C
WTG.X;contig_88886	X00144.1	74.742	194	44	3	154	344	1856	1665	1.06e-24	121	Other_virus	RNA	Viruses	unclassified	unclassified	Ortervirales	Retroviridae	Alpharetrovirus	Avian leukosis virus
WTG.X;contig_88914	MH590409.1	71.831	213	49	6	192	402	157258	157461	4.5e-18	99.6	Other_virus	DNA	Viruses	unclassified	unclassified	Herpesvirales	Herpesviridae	Lymphocryptovirus	Human gammaherpesvirus 4
WTG.X;contig_88791	K02606.1	77.477	111	23	2	24	133	771	662	1.01e-12	81.5	Other_virus	DNA	Viruses	unclassified	unclassified	unclassified	Polyomaviridae	Betapolyomavirus	Macaca mulatta polyomavirus 1
WTG.X;contig_88546	K02606.1	75	104	25	1	143	245	765	662	6.03e-09	68	Other_virus	DNA	Viruses	unclassified	unclassified	unclassified	Polyomaviridae	Betapolyomavirus	Macaca mulatta polyomavirus 1
WTG.X;contig_88436	MK948412.1	80	135	27	0	369	503	196	330	4.44e-25	123	Other_virus	RNA	Viruses	unclassified	unclassified	Ortervirales	Retroviridae	Gammaretrovirus	Porcine type-C oncovirus
WTG.X;contig_88983	MH590409.1	70.419	382	103	4	68	441	156220	156599	3.59e-40	172	Other_virus	DNA	Viruses	unclassified	unclassified	Herpesvirales	Herpesviridae	Lymphocryptovirus	Human gammaherpesvirus 4
WTG.X;contig_88812	KM209255.1	79.612	103	21	0	374	476	3609	3711	6.77e-16	92.4	Phages	DNA	Viruses	unclassified	unclassified	Caudovirales	Ackermannviridae	Limestonevirus	Dickeya phage phiDP10.3
WTG.X;contig_89213	KM209288.1	85.217	115	17	0	160	274	206	320	6.31e-28	132	Phages	DNA	Viruses	unclassified	unclassified	Caudovirales	Ackermannviridae	Limestonevirus	Dickeya phage phiDP23.1
WTG.X;contig_88792	KY094066.1	76.923	104	17	2	315	411	8512	8615	1.45e-11	77.9	Other_virus	DNA	Viruses	unclassified	unclassified	unclassified	Poxviridae	unclassified	BeAn 58058 virus
WTG.X;contig_89554	AF065699.1	74.775	111	19	5	11	118	430	534	1.43e-06	60.8	Other_virus	DNA	Viruses	unclassified	unclassified	Herpesvirales	Herpesviridae	Cytomegalovirus	Cercopithecine betaherpesvirus 5
WTG.X;contig_89602	K02606.1	71.649	194	22	9	815	1000	751	583	1.61e-15	92.4	Other_virus	DNA	Viruses	unclassified	unclassified	unclassified	Polyomaviridae	Betapolyomavirus	Macaca mulatta polyomavirus 1
WTG.X;contig_89340	MH590571.1	72.671	161	44	0	458	618	36405	36245	2.59e-16	93.3	Other_virus	DNA	Viruses	unclassified	unclassified	Herpesvirales	Herpesviridae	Lymphocryptovirus	Human gammaherpesvirus 4
WTG.X;contig_89507	MH590571.1	74.167	120	29	2	169	286	36157	36276	1.81e-09	70.7	Other_virus	DNA	Viruses	unclassified	unclassified	Herpesvirales	Herpesviridae	Lymphocryptovirus	Human gammaherpesvirus 4
WTG.X;contig_89424	KM209318.1	79.866	149	30	0	116	264	1031	883	5.42e-29	134	Phages	DNA	Viruses	unclassified	unclassified	Caudovirales	Ackermannviridae	Limestonevirus	Dickeya phage phiDP23.1
WTG.X;contig_89403	KM209318.1	79.474	190	34	5	79	266	1368	1182	1.75e-33	150	Phages	DNA	Viruses	unclassified	unclassified	Caudovirales	Ackermannviridae	Limestonevirus	Dickeya phage phiDP23.1
WTG.X;contig_89535	D00735.1	72.897	107	20	1	53	150	950	1056	4.55e-08	67.1	Other_virus	DNA	Viruses	unclassified	unclassified	unclassified	Papillomaviridae	Alphapapillomavirus	Alphapapillomavirus 9
WTG.X;contig_89394	KY094066.1	73.171	123	22	2	342	453	8640	8518	6.53e-11	75.2	Other_virus	DNA	Viruses	unclassified	unclassified	unclassified	Poxviridae	unclassified	BeAn 58058 virus
WTG.X;contig_89667	KM209255.1	80.769	104	20	0	81	184	3875	3978	4.51e-18	98.7	Phages	DNA	Viruses	unclassified	unclassified	Caudovirales	Ackermannviridae	Limestonevirus	Dickeya phage phiDP10.3
WTG.X;contig_89579	KM209318.1	74.569	232	45	9	88	310	1256	1482	2.38e-26	125	Phages	DNA	Viruses	unclassified	unclassified	Caudovirales	Ackermannviridae	Limestonevirus	Dickeya phage phiDP23.1
WTG.X;contig_90075	K02606.1	85.246	122	14	2	37	158	642	759	5.27e-29	134	Other_virus	DNA	Viruses	unclassified	unclassified	unclassified	Polyomaviridae	Betapolyomavirus	Macaca mulatta polyomavirus 1
WTG.X;contig_90139	KR093640.1	79.885	174	35	0	120	293	3972	3799	1.21e-35	157	Phages	DNA	Viruses	unclassified	unclassified	Caudovirales	Siphoviridae	unclassified	Moraxella phage Mcat16
WTG.X;contig_90800	AF191073.1	73.333	105	28	0	224	328	494	598	8.54e-08	64.4	Other_virus	DNA	Viruses	unclassified	unclassified	Herpesvirales	Herpesviridae	Cytomegalovirus	Cercopithecine betaherpesvirus 5
WTG.X;contig_90091	K02606.1	77.119	118	19	5	502	616	644	756	2.25e-11	77	Other_virus	DNA	Viruses	unclassified	unclassified	unclassified	Polyomaviridae	Betapolyomavirus	Macaca mulatta polyomavirus 1
WTG.X;contig_89806	K01643.1	75	196	43	3	90	282	3984	4176	2.8e-26	125	Other_virus	RNA	Viruses	unclassified	unclassified	Ortervirales	Retroviridae	Gammaretrovirus	Feline leukemia virus
WTG.X;contig_90040	AF191073.1	81.818	132	22	2	1	130	1582	1451	1.16e-25	123	Other_virus	DNA	Viruses	unclassified	unclassified	Herpesvirales	Herpesviridae	Cytomegalovirus	Cercopithecine betaherpesvirus 5
WTG.X;contig_90257	HE984526.1	76.596	141	31	2	184	322	247	107	1.08e-17	99.6	Other_virus	DNA	Viruses	unclassified	unclassified	unclassified	Papillomaviridae	Alphapapillomavirus	Alphapapillomavirus 9
WTG.X;contig_89876	HE984542.1	73.913	115	24	3	772	882	211	99	2.16e-07	65.3	Other_virus	DNA	Viruses	unclassified	unclassified	unclassified	Papillomaviridae	Alphapapillomavirus	Alphapapillomavirus 9
WTG.X;contig_90462	MH590409.1	68.008	522	152	7	182	697	156835	156323	4.35e-40	173	Other_virus	DNA	Viruses	unclassified	unclassified	Herpesvirales	Herpesviridae	Lymphocryptovirus	Human gammaherpesvirus 4
WTG.X;contig_90846	AF191073.1	72.917	144	30	3	132	274	1452	1587	2.93e-12	79.7	Other_virus	DNA	Viruses	unclassified	unclassified	Herpesvirales	Herpesviridae	Cytomegalovirus	Cercopithecine betaherpesvirus 5
WTG.X;contig_90823	MH590571.1	70.166	181	46	5	20	196	36165	35989	5.61e-10	71.6	Other_virus	DNA	Viruses	unclassified	unclassified	Herpesvirales	Herpesviridae	Lymphocryptovirus	Human gammaherpesvirus 4
WTG.X;contig_90861	MH590571.1	70.492	183	50	2	45	225	36015	35835	3.83e-13	82.4	Other_virus	DNA	Viruses	unclassified	unclassified	Herpesvirales	Herpesviridae	Lymphocryptovirus	Human gammaherpesvirus 4
WTG.X;contig_90973	MH590409.1	70.701	157	44	2	368	523	158211	158366	3.72e-09	69.8	Other_virus	DNA	Viruses	unclassified	unclassified	Herpesvirales	Herpesviridae	Lymphocryptovirus	Human gammaherpesvirus 4
WTG.X;contig_90919	MH590409.1	69.974	383	104	3	83	456	158293	157913	1.15e-39	170	Other_virus	DNA	Viruses	unclassified	unclassified	Herpesvirales	Herpesviridae	Lymphocryptovirus	Human gammaherpesvirus 4
WTG.X;contig_90630	LT992259.1	69.948	193	58	0	2650	2842	33749	33941	7.37e-14	87.8	Phages	DNA	Viruses	unclassified	unclassified	Caudovirales	Myoviridae	unclassified	Yersinia phage fEV-1
WTG.X;contig_90898	X94741.1	76.852	108	18	4	127	228	1136	1030	9.4e-10	71.6	Other_virus	DNA	Viruses	unclassified	unclassified	unclassified	Papillomaviridae	Alphapapillomavirus	Alphapapillomavirus 9
WTG.X;contig_91153	KM209318.1	92.105	152	12	0	43	194	912	761	3.5e-55	221	Phages	DNA	Viruses	unclassified	unclassified	Caudovirales	Ackermannviridae	Limestonevirus	Dickeya phage phiDP23.1
WTG.X;contig_91062	KM209313.1	84.94	166	25	0	274	439	733	568	2.03e-44	187	Phages	DNA	Viruses	unclassified	unclassified	Caudovirales	Ackermannviridae	Limestonevirus	Dickeya phage phiDP23.1
WTG.X;contig_90986	KM209277.1	81.063	301	56	1	4	303	1327	1027	2.2e-73	283	Phages	DNA	Viruses	unclassified	unclassified	Caudovirales	Ackermannviridae	Limestonevirus	Dickeya phage phiDP23.1
WTG.X;contig_91155	KM209318.1	82.432	148	25	1	143	289	725	578	7.02e-33	147	Phages	DNA	Viruses	unclassified	unclassified	Caudovirales	Ackermannviridae	Limestonevirus	Dickeya phage phiDP23.1
WTG.X;contig_91022	MN033519.1	70.755	212	62	0	71	282	1985	2196	1.03e-19	104	Other_virus	RNA	Viruses	unclassified	unclassified	unclassified	Narnaviridae	Mitovirus	Mitovirus sp.
WTG.X;contig_91261	AF191073.1	72.993	137	36	1	184	319	650	514	1.57e-11	77.9	Other_virus	DNA	Viruses	unclassified	unclassified	Herpesvirales	Herpesviridae	Cytomegalovirus	Cercopithecine betaherpesvirus 5
WTG.X;contig_90857	KC595511.2	70.213	188	56	0	192	379	63062	62875	6.88e-15	87.8	Phages	DNA	Viruses	unclassified	unclassified	Caudovirales	Siphoviridae	unclassified	Bacillus phage Basilisk
WTG.X;contig_91112	MK384141.1	72.973	111	22	3	337	439	587	697	5.36e-06	59.9	Other_virus	RNA	Viruses	unclassified	unclassified	Ortervirales	Retroviridae	Lentivirus	Human immunodeficiency virus 1
WTG.X;contig_91278	MH590571.1	80.189	106	21	0	213	318	36232	36127	1.27e-17	97.8	Other_virus	DNA	Viruses	unclassified	unclassified	Herpesvirales	Herpesviridae	Lymphocryptovirus	Human gammaherpesvirus 4
WTG.X;contig_91283	K02606.1	71.329	143	23	6	971	1113	581	705	7.94e-07	63.5	Other_virus	DNA	Viruses	unclassified	unclassified	unclassified	Polyomaviridae	Betapolyomavirus	Macaca mulatta polyomavirus 1
WTG.X;contig_91384	KM209277.1	80	220	42	2	121	339	353	571	1.91e-46	192	Phages	DNA	Viruses	unclassified	unclassified	Caudovirales	Ackermannviridae	Limestonevirus	Dickeya phage phiDP23.1
WTG.X;contig_91277	HQ540594.1	85.627	327	46	1	137	463	4483	4808	3.84e-101	375	Other_virus	RNA	Viruses	unclassified	unclassified	Ortervirales	Retroviridae	Gammaretrovirus	Porcine type-C oncovirus
WTG.X;contig_91484	MH590409.1	68.814	388	113	6	568	948	158073	158459	8.79e-31	141	Other_virus	DNA	Viruses	unclassified	unclassified	Herpesvirales	Herpesviridae	Lymphocryptovirus	Human gammaherpesvirus 4
WTG.X;contig_91657	HE984515.1	74.51	102	22	1	49	146	194	93	2.79e-08	67.1	Other_virus	DNA	Viruses	unclassified	unclassified	unclassified	Papillomaviridae	Alphapapillomavirus	Alphapapillomavirus 9
WTG.X;contig_91510	K02606.1	88.571	105	11	1	263	366	766	662	2.78e-28	132	Other_virus	DNA	Viruses	unclassified	unclassified	unclassified	Polyomaviridae	Betapolyomavirus	Macaca mulatta polyomavirus 1
WTG.X;contig_91858	MH590409.1	70.093	214	64	0	1	214	158249	158462	2.86e-19	104	Other_virus	DNA	Viruses	unclassified	unclassified	Herpesvirales	Herpesviridae	Lymphocryptovirus	Human gammaherpesvirus 4
WTG.X;contig_91311	D00735.1	75.238	105	15	3	565	658	951	1055	3.47e-09	69.8	Other_virus	DNA	Viruses	unclassified	unclassified	unclassified	Papillomaviridae	Alphapapillomavirus	Alphapapillomavirus 9
WTG.X;contig_91429	M80675.1	86.127	173	14	2	132	302	2821	2985	2.62e-50	205	Other_virus	RNA	Viruses	unclassified	unclassified	Ortervirales	Retroviridae	unclassified	AKT8 retrovirus
WTG.X;contig_91902	K02606.1	75.439	114	23	3	121	232	662	772	5.98e-10	71.6	Other_virus	DNA	Viruses	unclassified	unclassified	unclassified	Polyomaviridae	Betapolyomavirus	Macaca mulatta polyomavirus 1
WTG.X;contig_91989	KM209255.1	65.844	243	63	3	3	226	4927	5168	1.91e-09	69.8	Phages	DNA	Viruses	unclassified	unclassified	Caudovirales	Ackermannviridae	Limestonevirus	Dickeya phage phiDP10.3
WTG.X;contig_91844	MF579052.1	75.524	143	35	0	126	268	346	488	8.65e-19	101	Other_virus	DNA	Viruses	unclassified	unclassified	Herpesvirales	Herpesviridae	Proboscivirus	Elephantid betaherpesvirus 1
WTG.X;contig_91929	MH590409.1	72.956	159	43	0	468	626	158410	158252	2.35e-17	96.9	Other_virus	DNA	Viruses	unclassified	unclassified	Herpesvirales	Herpesviridae	Lymphocryptovirus	Human gammaherpesvirus 4
WTG.X;contig_91891	MK500335.1	67.811	233	69	2	526	755	66709	66938	7.73e-12	79.7	Other_virus	DNA	Viruses	unclassified	unclassified	unclassified	Marseilleviridae	unclassified	Marseillevirus LCMAC103
WTG.X;contig_91995	KM209277.1	75.789	190	43	2	234	421	1134	1322	2.43e-27	130	Phages	DNA	Viruses	unclassified	unclassified	Caudovirales	Ackermannviridae	Limestonevirus	Dickeya phage phiDP23.1
WTG.X;contig_92009	K02606.1	72.519	131	15	3	422	552	638	747	1.94e-12	80.6	Other_virus	DNA	Viruses	unclassified	unclassified	unclassified	Polyomaviridae	Betapolyomavirus	Macaca mulatta polyomavirus 1
WTG.X;contig_92110	AF191073.1	70.992	131	37	1	202	331	648	518	5.85e-07	62.6	Other_virus	DNA	Viruses	unclassified	unclassified	Herpesvirales	Herpesviridae	Cytomegalovirus	Cercopithecine betaherpesvirus 5
WTG.X;contig_91990	AJ000889.1	79.094	287	60	0	224	510	4	290	5.2e-63	248	Other_virus	RNA	Viruses	unclassified	unclassified	unclassified	Flaviviridae	Hepacivirus	Hepacivirus C
WTG.X;contig_92231	MH590571.1	70.652	368	93	9	99	455	36342	35979	2.26e-34	153	Other_virus	DNA	Viruses	unclassified	unclassified	Herpesvirales	Herpesviridae	Lymphocryptovirus	Human gammaherpesvirus 4
WTG.X;contig_92318	MH590409.1	65.527	702	195	13	87	749	157673	158366	7.57e-37	162	Other_virus	DNA	Viruses	unclassified	unclassified	Herpesvirales	Herpesviridae	Lymphocryptovirus	Human gammaherpesvirus 4
WTG.X;contig_92316	MH590571.1	72.727	154	42	0	391	544	36402	36249	2.71e-15	89.7	Other_virus	DNA	Viruses	unclassified	unclassified	Herpesvirales	Herpesviridae	Lymphocryptovirus	Human gammaherpesvirus 4
WTG.X;contig_91373	KP317931.1	72.185	151	33	3	121	265	4770	4917	4.81e-12	78.8	Other_virus	RNA	Viruses	Negarnaviricota	Monjiviricetes	Mononegavirales	Pneumoviridae	Orthopneumovirus	Human orthopneumovirus
WTG.X;contig_92500	MH590571.1	71.212	330	85	5	7	330	36276	35951	3.55e-35	157	Other_virus	DNA	Viruses	unclassified	unclassified	Herpesvirales	Herpesviridae	Lymphocryptovirus	Human gammaherpesvirus 4
WTG.X;contig_92150	HQ698924.1	73.282	131	35	0	1102	1232	414	284	1.17e-11	79.7	Other_virus	DNA	Viruses	unclassified	unclassified	Herpesvirales	Herpesviridae	Rhadinovirus	Cricetid gammaherpesvirus 2
WTG.X;contig_92557	K02606.1	73.714	175	24	5	436	602	591	751	4.38e-20	106	Other_virus	DNA	Viruses	unclassified	unclassified	unclassified	Polyomaviridae	Betapolyomavirus	Macaca mulatta polyomavirus 1
WTG.X;contig_92770	MH590571.1	68.707	294	85	4	360	650	36183	35894	1.22e-20	107	Other_virus	DNA	Viruses	unclassified	unclassified	Herpesvirales	Herpesviridae	Lymphocryptovirus	Human gammaherpesvirus 4
WTG.X;contig_92837	K02606.1	73.656	186	26	6	230	406	752	581	3.33e-21	109	Other_virus	DNA	Viruses	unclassified	unclassified	unclassified	Polyomaviridae	Betapolyomavirus	Macaca mulatta polyomavirus 1
WTG.X;contig_92870	KM209277.1	78.656	253	42	6	39	285	346	592	5.05e-48	197	Phages	DNA	Viruses	unclassified	unclassified	Caudovirales	Ackermannviridae	Limestonevirus	Dickeya phage phiDP23.1
WTG.X;contig_92929	MH590571.1	72.903	465	111	10	211	668	36341	35885	4.12e-61	242	Other_virus	DNA	Viruses	unclassified	unclassified	Herpesvirales	Herpesviridae	Lymphocryptovirus	Human gammaherpesvirus 4
WTG.X;contig_92555	MK630134.1	68.817	186	49	3	92	271	124118	123936	2.03e-09	69.8	Other_virus	DNA	Viruses	unclassified	unclassified	Herpesvirales	Herpesviridae	Roseolovirus	Human betaherpesvirus 6A
WTG.X;contig_92949	AF191073.1	86.26	131	18	0	238	368	2906	3036	1.46e-35	156	Other_virus	DNA	Viruses	unclassified	unclassified	Herpesvirales	Herpesviridae	Cytomegalovirus	Cercopithecine betaherpesvirus 5
WTG.X;contig_92971	MH590571.1	71.751	177	46	3	254	427	35899	36074	2.59e-14	86	Other_virus	DNA	Viruses	unclassified	unclassified	Herpesvirales	Herpesviridae	Lymphocryptovirus	Human gammaherpesvirus 4
WTG.X;contig_93038	K02606.1	75.253	198	28	6	799	995	574	751	7.89e-27	129	Other_virus	DNA	Viruses	unclassified	unclassified	unclassified	Polyomaviridae	Betapolyomavirus	Macaca mulatta polyomavirus 1
WTG.X;contig_93041	X94741.1	74.312	109	21	4	374	476	1138	1031	4.48e-06	59.9	Other_virus	DNA	Viruses	unclassified	unclassified	unclassified	Papillomaviridae	Alphapapillomavirus	Alphapapillomavirus 9
WTG.X;contig_93054	D00735.1	76	100	16	2	249	340	1053	954	5.29e-10	71.6	Other_virus	DNA	Viruses	unclassified	unclassified	unclassified	Papillomaviridae	Alphapapillomavirus	Alphapapillomavirus 9
WTG.X;contig_93281	MH590571.1	72.727	110	29	1	286	394	34477	34586	1.07e-06	60.8	Other_virus	DNA	Viruses	unclassified	unclassified	Herpesvirales	Herpesviridae	Lymphocryptovirus	Human gammaherpesvirus 4
WTG.X;contig_93049	AF065756.1	83.824	136	13	2	805	940	115	241	7.51e-32	146	Other_virus	DNA	Viruses	unclassified	unclassified	Herpesvirales	Herpesviridae	Cytomegalovirus	Cercopithecine betaherpesvirus 5
WTG.X;contig_93343	KM209255.1	77.885	104	23	0	13	116	3875	3978	6.33e-14	85.1	Phages	DNA	Viruses	unclassified	unclassified	Caudovirales	Ackermannviridae	Limestonevirus	Dickeya phage phiDP10.3
WTG.X;contig_93361	X94741.1	76.147	109	19	3	207	309	1030	1137	1.48e-10	73.4	Other_virus	DNA	Viruses	unclassified	unclassified	unclassified	Papillomaviridae	Alphapapillomavirus	Alphapapillomavirus 9
WTG.X;contig_93434	MH590571.1	72.222	342	89	3	233	571	36065	36403	1.76e-43	183	Other_virus	DNA	Viruses	unclassified	unclassified	Herpesvirales	Herpesviridae	Lymphocryptovirus	Human gammaherpesvirus 4
WTG.X;contig_93536	KM209277.1	76.02	196	38	3	101	292	572	382	1.34e-29	137	Phages	DNA	Viruses	unclassified	unclassified	Caudovirales	Ackermannviridae	Limestonevirus	Dickeya phage phiDP23.1
WTG.X;contig_91187	MH445380.1	86.944	337	44	0	49	385	68940	69276	5.4e-112	410	Phages	DNA	Viruses	unclassified	unclassified	Caudovirales	Myoviridae	Punavirus	Escherichia virus P1
WTG.X;contig_93636	MH590409.1	74.15	147	36	2	8	153	158410	158265	2.23e-15	90.6	Other_virus	DNA	Viruses	unclassified	unclassified	Herpesvirales	Herpesviridae	Lymphocryptovirus	Human gammaherpesvirus 4
WTG.X;contig_93651	K02606.1	78.704	108	19	1	329	436	664	767	7.8e-16	91.5	Other_virus	DNA	Viruses	unclassified	unclassified	unclassified	Polyomaviridae	Betapolyomavirus	Macaca mulatta polyomavirus 1
WTG.X;contig_93716	MH590409.1	75.229	109	27	0	2	110	158252	158360	3.16e-11	76.1	Other_virus	DNA	Viruses	unclassified	unclassified	Herpesvirales	Herpesviridae	Lymphocryptovirus	Human gammaherpesvirus 4
WTG.X;contig_93409	KY094066.1	74.545	110	19	3	272	373	8511	8619	6.93e-09	68	Other_virus	DNA	Viruses	unclassified	unclassified	unclassified	Poxviridae	unclassified	BeAn 58058 virus
WTG.X;contig_93723	X94741.1	76.471	102	19	1	376	472	1135	1034	1.76e-11	77	Other_virus	DNA	Viruses	unclassified	unclassified	unclassified	Papillomaviridae	Alphapapillomavirus	Alphapapillomavirus 9
WTG.X;contig_93690	MK500444.1	70.899	189	49	3	49	234	8594	8409	2.45e-14	86	Other_virus	DNA	Viruses	unclassified	unclassified	unclassified	Pithoviridae	unclassified	Pithovirus LCPAC101
WTG.X;contig_93776	MH590571.1	72.656	128	30	4	674	797	36157	36283	3.29e-06	60.8	Other_virus	DNA	Viruses	unclassified	unclassified	Herpesvirales	Herpesviridae	Lymphocryptovirus	Human gammaherpesvirus 4
WTG.X;contig_93728	K02606.1	80.87	115	17	2	566	679	772	662	2.13e-19	104	Other_virus	DNA	Viruses	unclassified	unclassified	unclassified	Polyomaviridae	Betapolyomavirus	Macaca mulatta polyomavirus 1
WTG.X;contig_93827	MH590571.1	70.833	192	53	3	467	657	35885	36074	1.41e-13	85.1	Other_virus	DNA	Viruses	unclassified	unclassified	Herpesvirales	Herpesviridae	Lymphocryptovirus	Human gammaherpesvirus 4
WTG.X;contig_93741	KY094066.1	75.238	105	17	3	88	184	8511	8614	8.97e-09	68	Other_virus	DNA	Viruses	unclassified	unclassified	unclassified	Poxviridae	unclassified	BeAn 58058 virus
WTG.X;contig_93843	AF065756.1	71.503	193	39	4	6	184	178	368	1.11e-17	97.8	Other_virus	DNA	Viruses	unclassified	unclassified	Herpesvirales	Herpesviridae	Cytomegalovirus	Cercopithecine betaherpesvirus 5
WTG.X;contig_92935	MF975720.1	74.908	271	68	0	15	285	20411	20681	1.29e-43	183	Phages	DNA	Viruses	unclassified	unclassified	Caudovirales	Siphoviridae	unclassified	Pseudomonas phage VW-6S
WTG.X;contig_93927	MH590571.1	71.875	128	32	3	136	260	35988	36114	1.9e-06	60.8	Other_virus	DNA	Viruses	unclassified	unclassified	Herpesvirales	Herpesviridae	Lymphocryptovirus	Human gammaherpesvirus 4
WTG.X;contig_93944	AF191073.1	80.159	126	18	3	301	420	850	726	9.85e-21	108	Other_virus	DNA	Viruses	unclassified	unclassified	Herpesvirales	Herpesviridae	Cytomegalovirus	Cercopithecine betaherpesvirus 5
WTG.X;contig_94063	MH590409.1	68.937	367	114	0	3	369	157753	157387	4.4e-33	149	Other_virus	DNA	Viruses	unclassified	unclassified	Herpesvirales	Herpesviridae	Lymphocryptovirus	Human gammaherpesvirus 4
WTG.X;contig_94108	MH590571.1	67.984	253	76	3	116	367	35770	36018	3.6e-13	83.3	Other_virus	DNA	Viruses	unclassified	unclassified	Herpesvirales	Herpesviridae	Lymphocryptovirus	Human gammaherpesvirus 4
WTG.X;contig_94057	K02606.1	70.992	131	21	4	4	134	694	581	2.97e-07	63.5	Other_virus	DNA	Viruses	unclassified	unclassified	unclassified	Polyomaviridae	Betapolyomavirus	Macaca mulatta polyomavirus 1
WTG.X;contig_94150	AF191073.1	73.585	212	52	3	1	209	1182	972	5.31e-25	122	Other_virus	DNA	Viruses	unclassified	unclassified	Herpesvirales	Herpesviridae	Cytomegalovirus	Cercopithecine betaherpesvirus 5
WTG.X;contig_94355	K02606.1	74.528	106	23	1	498	599	662	767	3.05e-09	69.8	Other_virus	DNA	Viruses	unclassified	unclassified	unclassified	Polyomaviridae	Betapolyomavirus	Macaca mulatta polyomavirus 1
WTG.X;contig_93314	MG953518.1	68.812	202	40	9	473	674	79524	79702	2.2e-06	61.7	Other_virus	DNA	Viruses	unclassified	unclassified	unclassified	Iridoviridae	Ranavirus	Frog virus 3
WTG.X;contig_93948	MK072332.1	75.61	123	30	0	1	123	31060	31182	7.1e-15	87.8	Other_virus	DNA	Viruses	unclassified	unclassified	unclassified	Mimiviridae	unclassified	Homavirus sp.
WTG.X;contig_93740	U86698.1	68.786	173	42	4	278	441	442	273	4.1e-07	62.6	Other_virus	RNA	Viruses	unclassified	unclassified	Ortervirales	Retroviridae	unclassified	Human endogenous retrovirus K
WTG.X;contig_94887	AF065755.1	81.148	122	21	1	314	433	254	133	6.46e-23	114	Other_virus	DNA	Viruses	unclassified	unclassified	Herpesvirales	Herpesviridae	Cytomegalovirus	Cercopithecine betaherpesvirus 5
WTG.X;contig_94873	AF191073.1	71.006	169	44	3	70	234	661	494	7.85e-11	76.1	Other_virus	DNA	Viruses	unclassified	unclassified	Herpesvirales	Herpesviridae	Cytomegalovirus	Cercopithecine betaherpesvirus 5
WTG.X;contig_94533	LT906555.1	74.167	120	23	5	60	177	521787	521900	3.24e-07	62.6	Other_virus	DNA	Viruses	unclassified	unclassified	unclassified	Phycodnaviridae	unclassified	Orpheovirus IHUMI-LCC2
WTG.X;contig_94972	M26769.1	93.421	152	10	0	44	195	875	1026	6.56e-58	230	Other_virus	RNA	Viruses	unclassified	unclassified	Ortervirales	Retroviridae	Alpharetrovirus	Avian musculoaponeurotic fibrosarcoma virus AS42
WTG.X;contig_94505	V01184.1	92.245	245	19	0	472	716	2090	1846	1.64e-95	357	Other_virus	RNA	Viruses	unclassified	unclassified	Ortervirales	Retroviridae	Gammaretrovirus	Moloney murine sarcoma virus
WTG.X;contig_94762	KM209255.1	70.13	154	30	5	341	487	335	479	3.34e-07	63.5	Phages	DNA	Viruses	unclassified	unclassified	Caudovirales	Ackermannviridae	Limestonevirus	Dickeya phage phiDP10.3
WTG.X;contig_94644	KY094066.1	77.143	105	17	2	344	441	8512	8616	4.31e-12	79.7	Other_virus	DNA	Viruses	unclassified	unclassified	unclassified	Poxviridae	unclassified	BeAn 58058 virus
WTG.X;contig_94572	KM209288.1	88.701	177	20	0	52	228	322	146	8.62e-58	230	Phages	DNA	Viruses	unclassified	unclassified	Caudovirales	Ackermannviridae	Limestonevirus	Dickeya phage phiDP23.1
WTG.X;contig_94529	MH590409.1	69.47	321	92	3	17	332	158007	158326	6.19e-28	131	Other_virus	DNA	Viruses	unclassified	unclassified	Herpesvirales	Herpesviridae	Lymphocryptovirus	Human gammaherpesvirus 4
WTG.X;contig_94930	X64346.1	75	200	50	0	161	360	4333	4532	1.55e-29	136	Other_virus	DNA	Viruses	unclassified	unclassified	Herpesvirales	Herpesviridae	Rhadinovirus	Saimiriine gammaherpesvirus 2
WTG.X;contig_95242	MK385458.1	70.122	164	37	5	90	243	1565	1726	1.06e-07	64.4	Other_virus	RNA	Viruses	unclassified	unclassified	Ortervirales	Retroviridae	Lentivirus	Human immunodeficiency virus 1
WTG.X;contig_95306	KR093640.1	71.545	123	35	0	1	123	3987	4109	7.41e-08	65.3	Phages	DNA	Viruses	unclassified	unclassified	Caudovirales	Siphoviridae	unclassified	Moraxella phage Mcat16
WTG.X;contig_95372	KY523104.1	75	116	19	6	333	447	1220909	1220803	2.59e-06	61.7	Other_virus	DNA	Viruses	unclassified	unclassified	unclassified	Mimiviridae	Tupanvirus	Tupanvirus soda lake
WTG.X;contig_95325	MH590409.1	74.194	124	30	2	250	372	158207	158329	1.85e-10	73.4	Other_virus	DNA	Viruses	unclassified	unclassified	Herpesvirales	Herpesviridae	Lymphocryptovirus	Human gammaherpesvirus 4
WTG.X;contig_95890	MH590571.1	68.504	381	118	2	639	1018	34073	34452	1.41e-30	142	Other_virus	DNA	Viruses	unclassified	unclassified	Herpesvirales	Herpesviridae	Lymphocryptovirus	Human gammaherpesvirus 4
WTG.X;contig_95727	MH590571.1	72.426	272	75	0	114	385	36134	36405	3.76e-34	153	Other_virus	DNA	Viruses	unclassified	unclassified	Herpesvirales	Herpesviridae	Lymphocryptovirus	Human gammaherpesvirus 4
WTG.X;contig_95651	MH590409.1	64.194	310	97	3	1	296	158463	158154	9.87e-08	65.3	Other_virus	DNA	Viruses	unclassified	unclassified	Herpesvirales	Herpesviridae	Lymphocryptovirus	Human gammaherpesvirus 4
WTG.X;contig_95807	AF065756.1	69.732	261	63	5	210	470	399	155	8.82e-21	107	Other_virus	DNA	Viruses	unclassified	unclassified	Herpesvirales	Herpesviridae	Cytomegalovirus	Cercopithecine betaherpesvirus 5
WTG.X;contig_95673	MK458169.1	79	100	18	2	511	610	7296	7392	3.09e-12	80.6	Other_virus	RNA	Viruses	unclassified	unclassified	Ortervirales	Retroviridae	Lentivirus	Human immunodeficiency virus 1
WTG.X;contig_95802	K02606.1	82.569	109	14	3	116	223	662	766	7.52e-19	103	Other_virus	DNA	Viruses	unclassified	unclassified	unclassified	Polyomaviridae	Betapolyomavirus	Macaca mulatta polyomavirus 1
WTG.X;contig_95656	K02606.1	80.87	115	21	1	86	199	753	639	3.46e-20	105	Other_virus	DNA	Viruses	unclassified	unclassified	unclassified	Polyomaviridae	Betapolyomavirus	Macaca mulatta polyomavirus 1
WTG.X;contig_95517	K02606.1	85.484	124	16	2	27	150	643	764	1.9e-29	136	Other_virus	DNA	Viruses	unclassified	unclassified	unclassified	Polyomaviridae	Betapolyomavirus	Macaca mulatta polyomavirus 1
WTG.X;contig_96396	AF065756.1	85.965	114	16	0	78	191	269	156	5.11e-29	134	Other_virus	DNA	Viruses	unclassified	unclassified	Herpesvirales	Herpesviridae	Cytomegalovirus	Cercopithecine betaherpesvirus 5
WTG.X;contig_96164	HE984515.1	77.451	102	19	1	316	413	194	93	1.29e-12	80.6	Other_virus	DNA	Viruses	unclassified	unclassified	unclassified	Papillomaviridae	Alphapapillomavirus	Alphapapillomavirus 9
WTG.X;contig_96146	D00735.1	72.222	126	20	6	112	225	1034	912	9.65e-06	57.2	Other_virus	DNA	Viruses	unclassified	unclassified	unclassified	Papillomaviridae	Alphapapillomavirus	Alphapapillomavirus 9
WTG.X;contig_96332	K02606.1	85	100	14	1	40	138	662	761	2.06e-21	110	Other_virus	DNA	Viruses	unclassified	unclassified	unclassified	Polyomaviridae	Betapolyomavirus	Macaca mulatta polyomavirus 1
WTG.X;contig_96114	U37066.1	74.51	102	19	2	94	188	3070	3171	6.5e-08	65.3	Other_virus	RNA	Viruses	unclassified	unclassified	Ortervirales	Retroviridae	unclassified	Human endogenous retrovirus
WTG.X;contig_95968	AF191073.1	75.067	373	79	8	306	668	879	511	1.53e-57	231	Other_virus	DNA	Viruses	unclassified	unclassified	Herpesvirales	Herpesviridae	Cytomegalovirus	Cercopithecine betaherpesvirus 5
WTG.X;contig_96257	MH590571.1	73.05	141	38	0	573	713	35474	35614	1.64e-13	85.1	Other_virus	DNA	Viruses	unclassified	unclassified	Herpesvirales	Herpesviridae	Lymphocryptovirus	Human gammaherpesvirus 4
WTG.X;contig_96193	D00735.1	76	100	14	2	249	338	1045	946	1.5e-10	73.4	Other_virus	DNA	Viruses	unclassified	unclassified	unclassified	Papillomaviridae	Alphapapillomavirus	Alphapapillomavirus 9
WTG.X;contig_96453	AF065756.1	78.302	106	19	2	121	224	399	296	2.23e-13	83.3	Other_virus	DNA	Viruses	unclassified	unclassified	Herpesvirales	Herpesviridae	Cytomegalovirus	Cercopithecine betaherpesvirus 5
WTG.X;contig_96032	AF191073.1	69.444	144	43	1	2	144	1115	972	2.69e-06	59	Other_virus	DNA	Viruses	unclassified	unclassified	Herpesvirales	Herpesviridae	Cytomegalovirus	Cercopithecine betaherpesvirus 5
WTG.X;contig_96443	AF065756.1	79.245	106	18	2	365	468	399	296	9.74e-15	87.8	Other_virus	DNA	Viruses	unclassified	unclassified	Herpesvirales	Herpesviridae	Cytomegalovirus	Cercopithecine betaherpesvirus 5
WTG.X;contig_96004	MK978772.1	74.074	108	28	0	75	182	612605	612498	2.25e-09	69.8	Other_virus	DNA	Viruses	unclassified	unclassified	unclassified	Mimiviridae	unclassified	Moumouvirus
WTG.X;contig_96496	KM209255.1	82.692	104	17	1	127	229	3875	3978	6.93e-20	104	Phages	DNA	Viruses	unclassified	unclassified	Caudovirales	Ackermannviridae	Limestonevirus	Dickeya phage phiDP10.3
WTG.X;contig_96450	KM209255.1	79.048	105	20	2	212	315	3875	3978	8.4e-14	84.2	Phages	DNA	Viruses	unclassified	unclassified	Caudovirales	Ackermannviridae	Limestonevirus	Dickeya phage phiDP10.3
WTG.X;contig_96494	KM209255.1	75	104	26	0	170	273	3875	3978	4.72e-10	71.6	Phages	DNA	Viruses	unclassified	unclassified	Caudovirales	Ackermannviridae	Limestonevirus	Dickeya phage phiDP10.3
WTG.X;contig_96477	KM209255.1	78.846	104	22	0	376	479	3875	3978	2.84e-15	89.7	Phages	DNA	Viruses	unclassified	unclassified	Caudovirales	Ackermannviridae	Limestonevirus	Dickeya phage phiDP10.3
WTG.X;contig_96483	KM209255.1	81.731	104	19	0	169	272	3875	3978	2.78e-19	103	Phages	DNA	Viruses	unclassified	unclassified	Caudovirales	Ackermannviridae	Limestonevirus	Dickeya phage phiDP10.3
WTG.X;contig_96475	KM209255.1	77.885	104	23	0	232	335	3875	3978	8.85e-14	85.1	Phages	DNA	Viruses	unclassified	unclassified	Caudovirales	Ackermannviridae	Limestonevirus	Dickeya phage phiDP10.3
WTG.X;contig_96501	KM209255.1	76.667	150	25	4	109	252	3839	3984	7.34e-20	104	Phages	DNA	Viruses	unclassified	unclassified	Caudovirales	Ackermannviridae	Limestonevirus	Dickeya phage phiDP10.3
WTG.X;contig_96461	AF065756.1	78.302	106	19	2	142	245	399	296	2.4e-13	83.3	Other_virus	DNA	Viruses	unclassified	unclassified	Herpesvirales	Herpesviridae	Cytomegalovirus	Cercopithecine betaherpesvirus 5
WTG.X;contig_96457	AF065756.1	80.189	106	17	2	306	409	399	296	7.1e-16	92.4	Other_virus	DNA	Viruses	unclassified	unclassified	Herpesvirales	Herpesviridae	Cytomegalovirus	Cercopithecine betaherpesvirus 5
WTG.X;contig_96488	AF065756.1	70.796	226	39	4	1	213	330	119	1.22e-23	117	Other_virus	DNA	Viruses	unclassified	unclassified	Herpesvirales	Herpesviridae	Cytomegalovirus	Cercopithecine betaherpesvirus 5
WTG.X;contig_96464	AF065756.1	80.189	106	17	2	203	306	399	296	5.54e-16	92.4	Other_virus	DNA	Viruses	unclassified	unclassified	Herpesvirales	Herpesviridae	Cytomegalovirus	Cercopithecine betaherpesvirus 5
WTG.X;contig_96834	NC_038858.1	77.679	112	25	0	423	534	2328	2439	3.4e-15	90.6	Other_virus	RNA	Viruses	unclassified	unclassified	Ortervirales	Retroviridae	Gammaretrovirus	Finkel-Biskis-Jinkins murine sarcoma virus
WTG.X;contig_96539	AF065756.1	69.945	183	39	4	122	290	399	219	2.73e-12	79.7	Other_virus	DNA	Viruses	unclassified	unclassified	Herpesvirales	Herpesviridae	Cytomegalovirus	Cercopithecine betaherpesvirus 5
WTG.X;contig_96532	AF065756.1	73.446	177	36	3	1	169	330	157	1.73e-19	104	Other_virus	DNA	Viruses	unclassified	unclassified	Herpesvirales	Herpesviridae	Cytomegalovirus	Cercopithecine betaherpesvirus 5
WTG.X;contig_96831	MH590409.1	68.894	434	130	3	150	578	157037	157470	3.48e-38	168	Other_virus	DNA	Viruses	unclassified	unclassified	Herpesvirales	Herpesviridae	Lymphocryptovirus	Human gammaherpesvirus 4
WTG.X;contig_96524	AF191073.1	83.18	327	38	2	1	311	3232	2907	1.42e-93	349	Other_virus	DNA	Viruses	unclassified	unclassified	Herpesvirales	Herpesviridae	Cytomegalovirus	Cercopithecine betaherpesvirus 5
WTG.X;contig_96553	AF065756.1	81.159	138	15	2	74	211	245	119	1.97e-28	133	Other_virus	DNA	Viruses	unclassified	unclassified	Herpesvirales	Herpesviridae	Cytomegalovirus	Cercopithecine betaherpesvirus 5
WTG.X;contig_97021	KY523104.1	75	164	37	2	641	802	617111	616950	6.76e-20	106	Other_virus	DNA	Viruses	unclassified	unclassified	unclassified	Mimiviridae	Tupanvirus	Tupanvirus soda lake
WTG.X;contig_96566	K02606.1	85.849	106	14	1	208	313	766	662	1.47e-24	121	Other_virus	DNA	Viruses	unclassified	unclassified	unclassified	Polyomaviridae	Betapolyomavirus	Macaca mulatta polyomavirus 1
WTG.X;contig_96750	K02606.1	75.758	198	16	7	612	797	751	574	9.79e-30	139	Other_virus	DNA	Viruses	unclassified	unclassified	unclassified	Polyomaviridae	Betapolyomavirus	Macaca mulatta polyomavirus 1
WTG.X;contig_96561	KM209255.1	77.143	105	22	2	190	293	3875	3978	4.11e-11	75.2	Phages	DNA	Viruses	unclassified	unclassified	Caudovirales	Ackermannviridae	Limestonevirus	Dickeya phage phiDP10.3
WTG.X;contig_97392	NC_042057.1	100	163	0	0	148	310	1303	1465	2.58e-77	295	Phages	DNA	Viruses	unclassified	unclassified	Caudovirales	Siphoviridae	Lambdavirus	Escherichia virus DE3
WTG.X;contig_97034	K02606.1	75	104	21	3	136	238	27	126	3.96e-07	62.6	Other_virus	DNA	Viruses	unclassified	unclassified	unclassified	Polyomaviridae	Betapolyomavirus	Macaca mulatta polyomavirus 1
WTG.X;contig_97448	MH590571.1	76.866	134	31	0	8	141	36209	36342	5.66e-19	103	Other_virus	DNA	Viruses	unclassified	unclassified	Herpesvirales	Herpesviridae	Lymphocryptovirus	Human gammaherpesvirus 4
WTG.X;contig_97399	MH590409.1	78.151	119	26	0	128	246	156287	156405	7.09e-18	99.6	Other_virus	DNA	Viruses	unclassified	unclassified	Herpesvirales	Herpesviridae	Lymphocryptovirus	Human gammaherpesvirus 4
WTG.X;contig_97339	MH590571.1	65.891	516	175	1	55	570	35516	36030	2.27e-29	136	Other_virus	DNA	Viruses	unclassified	unclassified	Herpesvirales	Herpesviridae	Lymphocryptovirus	Human gammaherpesvirus 4
WTG.X;contig_97374	MK948413.1	77.473	182	39	2	69	248	340	159	1.25e-29	137	Other_virus	RNA	Viruses	unclassified	unclassified	Ortervirales	Retroviridae	Gammaretrovirus	Porcine type-C oncovirus
WTG.X;contig_97295	KM209318.1	71.364	220	56	3	122	340	733	946	2.14e-20	106	Phages	DNA	Viruses	unclassified	unclassified	Caudovirales	Ackermannviridae	Limestonevirus	Dickeya phage phiDP23.1
WTG.X;contig_97508	MH590571.1	72.283	184	44	3	346	525	36314	36134	6.25e-17	96	Other_virus	DNA	Viruses	unclassified	unclassified	Herpesvirales	Herpesviridae	Lymphocryptovirus	Human gammaherpesvirus 4
WTG.X;contig_97475	KY094066.1	75.49	102	18	2	487	581	8613	8512	5.36e-09	69.8	Other_virus	DNA	Viruses	unclassified	unclassified	unclassified	Poxviridae	unclassified	BeAn 58058 virus
WTG.X;contig_97036	KY094066.1	73.585	106	19	3	129	226	8511	8615	2.28e-06	60.8	Other_virus	DNA	Viruses	unclassified	unclassified	unclassified	Poxviridae	unclassified	BeAn 58058 virus
WTG.X;contig_97540	MH590409.1	71.429	133	38	0	359	491	157621	157753	2.72e-09	69.8	Other_virus	DNA	Viruses	unclassified	unclassified	Herpesvirales	Herpesviridae	Lymphocryptovirus	Human gammaherpesvirus 4
WTG.X;contig_97396	KY110734.1	74.699	166	42	0	182	347	500012	499847	5.43e-22	111	Other_virus	DNA	Viruses	unclassified	unclassified	unclassified	Mimiviridae	unclassified	Moumouvirus
WTG.X;contig_97613	MH590571.1	78.182	110	23	1	20	128	36266	36157	7.82e-15	87.8	Other_virus	DNA	Viruses	unclassified	unclassified	Herpesvirales	Herpesviridae	Lymphocryptovirus	Human gammaherpesvirus 4
WTG.X;contig_97618	KM209277.1	82.222	135	23	1	22	156	1344	1211	1.39e-28	132	Phages	DNA	Viruses	unclassified	unclassified	Caudovirales	Ackermannviridae	Limestonevirus	Dickeya phage phiDP23.1
WTG.X;contig_97478	KY235266.1	74.306	144	36	1	214	356	4085	3942	2.01e-15	90.6	Other_virus	RNA	Viruses	unclassified	unclassified	Ortervirales	Retroviridae	Betaretrovirus	Mason-Pfizer monkey virus
WTG.X;contig_98069	MH590409.1	71.698	212	60	0	211	422	157284	157495	5.29e-23	114	Other_virus	DNA	Viruses	unclassified	unclassified	Herpesvirales	Herpesviridae	Lymphocryptovirus	Human gammaherpesvirus 4
WTG.X;contig_98275	K02606.1	82.946	129	18	2	66	194	788	664	9.78e-27	129	Other_virus	DNA	Viruses	unclassified	unclassified	unclassified	Polyomaviridae	Betapolyomavirus	Macaca mulatta polyomavirus 1
WTG.X;contig_97737	MH883318.1	82.883	111	19	0	158	268	188528	188418	6.68e-23	115	Other_virus	DNA	Viruses	unclassified	unclassified	unclassified	Nimaviridae	Whispovirus	White spot syndrome virus
WTG.X;contig_98389	K02606.1	74.766	107	23	3	250	353	132	27	3.17e-07	62.6	Other_virus	DNA	Viruses	unclassified	unclassified	unclassified	Polyomaviridae	Betapolyomavirus	Macaca mulatta polyomavirus 1
WTG.X;contig_97656	KR093640.1	88.785	107	10	1	94	198	4504	4398	1.47e-29	137	Phages	DNA	Viruses	unclassified	unclassified	Caudovirales	Siphoviridae	unclassified	Moraxella phage Mcat16
WTG.X;contig_97576	FJ751933.1	79.245	106	19	3	6	110	152	49	2.77e-13	82.4	Other_virus	RNA	Viruses	unclassified	unclassified	unclassified	Pospiviroidae	Pospiviroid	Citrus exocortis viroid
WTG.X;contig_97780	V01184.1	92.248	129	6	3	243	368	2627	2754	4.47e-42	178	Other_virus	RNA	Viruses	unclassified	unclassified	Ortervirales	Retroviridae	Gammaretrovirus	Moloney murine sarcoma virus
WTG.X;contig_98121	AF065724.1	71.223	139	20	6	195	332	328	209	3.53e-07	62.6	Other_virus	DNA	Viruses	unclassified	unclassified	Herpesvirales	Herpesviridae	Cytomegalovirus	Cercopithecine betaherpesvirus 5
WTG.X;contig_98531	AF065756.1	86.321	212	20	2	165	376	43	245	5.54e-64	251	Other_virus	DNA	Viruses	unclassified	unclassified	Herpesvirales	Herpesviridae	Cytomegalovirus	Cercopithecine betaherpesvirus 5
WTG.X;contig_97554	MN528599.1	100	473	0	0	411	883	182	654	0	854	Other_virus	RNA	Viruses	unclassified	unclassified	Picornavirales	Iflaviridae	Iflavirus	Sacbrood virus
WTG.X;contig_98504	AF104025.1	83.83	235	15	2	259	470	927	1161	5.09e-68	265	Other_virus	RNA	Viruses	unclassified	unclassified	unclassified	Flaviviridae	Pestivirus	Pestivirus B
WTG.X;contig_98573	KM209288.1	87.129	101	13	0	127	227	260	160	8.76e-26	124	Phages	DNA	Viruses	unclassified	unclassified	Caudovirales	Ackermannviridae	Limestonevirus	Dickeya phage phiDP23.1
WTG.X;contig_98626	KM209277.1	86.885	183	24	0	187	369	1188	1006	2.91e-55	223	Phages	DNA	Viruses	unclassified	unclassified	Caudovirales	Ackermannviridae	Limestonevirus	Dickeya phage phiDP23.1
WTG.X;contig_98480	U37066.1	76.415	106	18	2	451	549	3171	3066	2.73e-11	77	Other_virus	RNA	Viruses	unclassified	unclassified	Ortervirales	Retroviridae	unclassified	Human endogenous retrovirus
WTG.X;contig_98253	AY510475.1	88.189	127	15	0	272	398	7181	7307	8.06e-37	162	Other_virus	DNA	Viruses	unclassified	unclassified	Herpesvirales	Herpesviridae	Mardivirus	Gallid alphaherpesvirus 2
WTG.X;contig_98948	MH590571.1	70.408	196	58	0	166	361	35835	36030	1.54e-16	94.2	Other_virus	DNA	Viruses	unclassified	unclassified	Herpesvirales	Herpesviridae	Lymphocryptovirus	Human gammaherpesvirus 4
WTG.X;contig_98963	KM209313.1	84.163	221	33	2	60	280	372	590	8.02e-59	234	Phages	DNA	Viruses	unclassified	unclassified	Caudovirales	Ackermannviridae	Limestonevirus	Dickeya phage phiDP23.1
WTG.X;contig_99068	K02606.1	78.505	107	20	2	120	225	766	662	9.82e-14	84.2	Other_virus	DNA	Viruses	unclassified	unclassified	unclassified	Polyomaviridae	Betapolyomavirus	Macaca mulatta polyomavirus 1
WTG.X;contig_98686	HE984515.1	76.364	110	20	4	14	117	92	201	2e-09	69.8	Other_virus	DNA	Viruses	unclassified	unclassified	unclassified	Papillomaviridae	Alphapapillomavirus	Alphapapillomavirus 9
WTG.X;contig_98838	HE984515.1	74.359	117	23	4	50	160	193	78	1.35e-07	65.3	Other_virus	DNA	Viruses	unclassified	unclassified	unclassified	Papillomaviridae	Alphapapillomavirus	Alphapapillomavirus 9
WTG.X;contig_99172	K02606.1	76.842	190	25	6	228	416	581	752	8.63e-29	135	Other_virus	DNA	Viruses	unclassified	unclassified	unclassified	Polyomaviridae	Betapolyomavirus	Macaca mulatta polyomavirus 1
WTG.X;contig_99184	MH590571.1	69.34	212	59	4	334	542	36105	35897	4.92e-12	79.7	Other_virus	DNA	Viruses	unclassified	unclassified	Herpesvirales	Herpesviridae	Lymphocryptovirus	Human gammaherpesvirus 4
WTG.X;contig_99181	AF065724.1	73.913	115	23	2	157	270	317	209	3.85e-09	70.7	Other_virus	DNA	Viruses	unclassified	unclassified	Herpesvirales	Herpesviridae	Cytomegalovirus	Cercopithecine betaherpesvirus 5
WTG.X;contig_98902	KT982185.1	74.766	107	18	4	49	147	541	646	4.16e-07	62.6	Other_virus	RNA	Viruses	unclassified	unclassified	Ortervirales	Retroviridae	Lentivirus	Human immunodeficiency virus 1
WTG.X;contig_98039	JX997168.1	70.968	124	36	0	32	155	297647	297524	2.83e-07	62.6	Other_virus	DNA	Viruses	unclassified	unclassified	unclassified	Phycodnaviridae	Chlorovirus	Acanthocystis turfacea Chlorella virus GM0701.1
WTG.X;contig_99035	X00740.1	72.642	106	29	0	426	531	170	65	1.34e-06	61.7	Other_virus	RNA	Viruses	unclassified	unclassified	Ortervirales	Retroviridae	Gammaretrovirus	Moloney murine sarcoma virus
WTG.X;contig_98643	MG525170.1	75.194	129	29	1	7	135	559	434	1.31e-14	87.8	Other_virus	RNA	Viruses	unclassified	unclassified	Ortervirales	Retroviridae	Gammaretrovirus	Murine leukemia virus
WTG.X;contig_99381	K02606.1	74.194	186	24	5	47	223	751	581	1.02e-23	119	Other_virus	DNA	Viruses	unclassified	unclassified	unclassified	Polyomaviridae	Betapolyomavirus	Macaca mulatta polyomavirus 1
WTG.X;contig_99564	MH590571.1	73.292	161	41	2	237	396	35894	36053	5.6e-16	91.5	Other_virus	DNA	Viruses	unclassified	unclassified	Herpesvirales	Herpesviridae	Lymphocryptovirus	Human gammaherpesvirus 4
WTG.X;contig_99577	MH590409.1	70.123	405	117	2	8	408	158384	157980	4.11e-43	181	Other_virus	DNA	Viruses	unclassified	unclassified	Herpesvirales	Herpesviridae	Lymphocryptovirus	Human gammaherpesvirus 4
WTG.X;contig_99703	KM209277.1	76.887	212	46	2	35	244	1134	1344	2.19e-35	156	Phages	DNA	Viruses	unclassified	unclassified	Caudovirales	Ackermannviridae	Limestonevirus	Dickeya phage phiDP23.1
[truncated: 88,249 more rows]

## Sheet: Table S4
Table S4 (all.ref.denovo.viral.contig.tax)
#Query_id	Subject_id	identity(%)	alignment_length	mismatches	gap_openings	q_start	q_end	s_start	s_end	e-value	bit_score	Phages_or_not	DNA_or_RNA	Kingdon	Phylum	Class	Order	Family	Genus	Species
WTG.C|contig_121337	KU746280.1	86.667	120	6	6	3	121	218	328	2.32e-26	127	Other_virus	RNA	Viruses	Negarnaviricota	Ellioviricetes	Bunyavirales	Arenaviridae	Mammarenavirus	Guanarito mammarenavirus
WTG.C|contig_189715	KU746280.2	78.641	103	12	4	9	110	411	318	6.13e-12	78.8	Other_virus	RNA	Viruses	Negarnaviricota	Ellioviricetes	Bunyavirales	Arenaviridae	Mammarenavirus	Guanarito mammarenavirus
WTG.C|contig_77326	KU746280.3	81.373	102	12	3	235	331	450	351	5.68e-16	92.4	Other_virus	RNA	Viruses	Negarnaviricota	Ellioviricetes	Bunyavirales	Arenaviridae	Mammarenavirus	Guanarito mammarenavirus
WTG.N|contig_152010	KU746280.4	71.523	151	30	2	494	644	5	142	7.61e-13	82.4	Other_virus	RNA	Viruses	Negarnaviricota	Ellioviricetes	Bunyavirales	Arenaviridae	Mammarenavirus	Guanarito mammarenavirus
WTG.N|contig_267794	KU746280.5	80.374	107	12	3	735	837	349	450	3.5e-16	94.2	Other_virus	RNA	Viruses	Negarnaviricota	Ellioviricetes	Bunyavirales	Arenaviridae	Mammarenavirus	Guanarito mammarenavirus
WTG.N|contig_374544	KU746280.6	78.846	104	11	4	378	474	351	450	1.26e-12	81.5	Other_virus	RNA	Viruses	Negarnaviricota	Ellioviricetes	Bunyavirales	Arenaviridae	Mammarenavirus	Guanarito mammarenavirus
WTG.N|contig_589339	KU746280.7	72.316	177	20	7	15	191	450	303	1.54e-16	94.2	Other_virus	RNA	Viruses	Negarnaviricota	Ellioviricetes	Bunyavirales	Arenaviridae	Mammarenavirus	Guanarito mammarenavirus
WTG.N|contig_59376	KU746280.8	70.866	127	11	6	1	127	394	294	2.56e-06	59.9	Other_virus	RNA	Viruses	Negarnaviricota	Ellioviricetes	Bunyavirales	Arenaviridae	Mammarenavirus	Guanarito mammarenavirus
[truncated: 1,840 more rows]

## Sheet: Table S5
Table S5 (Rodent hepacivirus)
[truncated: 69 more rows]

## Sheet: Table S6
Table S6 (Picobirnaviridae)
[truncated: 80 more rows]

## Sheet: Table S7
Table S7 (viral.contig.gff)
[truncated: 773 more rows]
